# Supplementary material for: Heterogeneous risk attitudes and waves of infection
Source: PLoS One. 2024 Apr 9;19(4):e0299813. doi: 10.1371/journal.pone.0299813 (PMC11003633; doi:10.1371/journal.pone.0299813)
Supplement: S1 File — (ZIP) [file pone.0299813.s004.zip]

Archive with 20 entries (19 files):
- Replication/
- __MACOSX/._Replication
- Replication/CSIR_beta.m
- __MACOSX/Replication/._CSIR_beta.m
- Replication/.DS_Store
- __MACOSX/Replication/._.DS_Store
- Replication/CSIR.m
- __MACOSX/Replication/._CSIR.m
- Replication/weeklyWHOcases.dta
- __MACOSX/Replication/._weeklyWHOcases.dta
- Replication/SIR.m
- __MACOSX/Replication/._SIR.m
- Replication/main.m
- __MACOSX/Replication/._main.m
- Replication/CSIR_alternative.m
- __MACOSX/Replication/._CSIR_alternative.m
- Replication/WHO-COVID-19-global-data.csv
- __MACOSX/Replication/._WHO-COVID-19-global-data.csv
- Replication/AnalyzeWHOdata.do
- __MACOSX/Replication/._AnalyzeWHOdata.do
