# Supplementary material for: Heterogeneous risk attitudes and waves of infection
Source: PLoS One. 2024 Apr 9;19(4):e0299813. doi: 10.1371/journal.pone.0299813 (PMC11003633; doi:10.1371/journal.pone.0299813)
Supplement: S1 File — (ZIP) [file pone.0299813.s004.zip › Replication/CSIR_beta.m]

function [betapath,S,T] = CSIR_beta(IV,N,alpha,gamma)
%IV is a 1-by-4 vector of initial values
T = length(N) + 1;
S = zeros(T,4);
S(1,:) = IV;
betapath = zeros(T-1,1);
for t = 2:T
    S(t,1) = S(t-1,1) - alpha*S(t-1,1)*S(t-1,2);  %C
    S(t,2) = S(t-1,2) + alpha*S(t-1,1)*S(t-1,2) - N(t-1);  %S
    S(t,3) = S(t-1,3) + N(t-1) - gamma*S(t-1,3);  %I
    S(t,4) = S(t-1,4) + gamma*S(t-1,3);  %R
    betapath(t-1) = N(t-1)/(S(t-1,2)*S(t-1,3));
end
