# Supplementary material for: Heterogeneous risk attitudes and waves of infection
Source: PLoS One. 2024 Apr 9;19(4):e0299813. doi: 10.1371/journal.pone.0299813 (PMC11003633; doi:10.1371/journal.pone.0299813)
Supplement: S1 File — (ZIP) [file pone.0299813.s004.zip › Replication/CSIR.m]

function [S,C,R,Wave] = CSIR(IV,T,alpha,beta,gamma)
%IV is a 1-by-4 vector of initial values
S = zeros(T,4);
C = zeros(T,1);
R = zeros(T,1);
Idif = zeros(T,1);
Wave = 0;
S(1,:) = IV;
C(1) = IV(1);
for t = 2:T
    S(t,1) = S(t-1,1) - alpha*S(t-1,1)*S(t-1,2);  %C
    S(t,2) = S(t-1,2) + alpha*S(t-1,1)*S(t-1,2) - beta*S(t-1,2)*S(t-1,3);  %S
    S(t,3) = S(t-1,3) + beta*S(t-1,2)*S(t-1,3) - gamma*S(t-1,3);  %I
    S(t,4) = S(t-1,4) + gamma*S(t-1,3);  %R
    for k = 1:4
        if S(t,k) < 0
            S(t,k) = 0;
        end
    end
    C(t) = C(t-1) - ((alpha*gamma)/(alpha + beta))*C(t-1);
    R(t) = (S(1,1)+S(1,3))*(1-(1-alpha*gamma/(alpha+beta))^(t-1));
    Idif(t)=S(t,3)-S(t-1,3);
end

for j = 3:T
    if (sign(Idif(j))-sign(Idif(j-1)))/2 < 0
        Wave = Wave + 1;
    end
end
