# Supplementary material for: Heterogeneous risk attitudes and waves of infection
Source: PLoS One. 2024 Apr 9;19(4):e0299813. doi: 10.1371/journal.pone.0299813 (PMC11003633; doi:10.1371/journal.pone.0299813)
Supplement: S1 File — (ZIP) [file pone.0299813.s004.zip › Replication/SIR.m]

function [S] = SIR(IV,T,beta,gamma)
%IV is a 1-by-3 vector of initial values
S = zeros(T,4);
S(1,:) = IV;
for t = 2:T
    S(t,1) = S(t-1,1) - beta*S(t-1,1)*S(t-1,2);
    S(t,2) = S(t-1,2) + beta*S(t-1,1)*S(t-1,2) - gamma*S(t-1,2);
    S(t,3) = S(t-1,3) + gamma*S(t-1,2);
    S(t,4) = beta*S(t-1,1)*S(t-1,2);
end
