# Supplementary material for: Heterogeneous risk attitudes and waves of infection
Source: PLoS One. 2024 Apr 9;19(4):e0299813. doi: 10.1371/journal.pone.0299813 (PMC11003633; doi:10.1371/journal.pone.0299813)
Supplement: S1 File — (ZIP) [file pone.0299813.s004.zip › Replication/main.m]

% This m-file generates figures in the following paper:
% "Heterogeneous Risk Attitudes and Waves of Infection"
% written by: Daisuke Fujii
% last updated: 2022/08/18

clc
clear variables
close all

home =  '/Users/Daisuke/Desktop/Dropbox/Research/Myopic_Optimization/';
cd('/Users/Daisuke/Desktop/Dropbox/Research/Myopic_Optimization/Matlab/');

%%%%%%%%%%%%%%%%%%% Figure parameters %%%%%%%%%%%%%%%%%%%
figure_save = 1;  % if this is 1, all figures will be saved in your Figures folder as PNG files
lw = 2; % plot line width
fs = 15;  % font size
%%%%%%%%%%%%%%%%%%%%%%%%%%%%%%%%%%%%%%%%%%%%%%%%%%%%%%%%%

%% SIR model
close all
VarName = {'Susceptible','Infectious','Recovered','New cases'};
T =400;  % total time duration of the model
beta = 0.1;
gamma = 0.05;
initialI = 0.001;
InitialValues = [1-initialI,initialI,0,0];

S = SIR(InitialValues,T,beta,gamma);
U = SIR(InitialValues,T,beta*1.5,gamma);


figure(2)
for i = 1:4
    subplot(2,2,i)
    plot(1:T,S(:,i),'blue','LineWidth',lw)
    hold on
    plot(1:T,U(:,i),'red','LineWidth',lw)
    xlabel('time','FontSize',fs);
    title(VarName(i),'FontSize',fs,'FontWeight','normal')
    if i == 1
        legend('\beta = 0.1','\beta = 0.15');
    end
    ax = gca;
    ax.XAxis.FontSize = fs;
    ax.YAxis.FontSize = fs;
end


figure(3)
plot(S(:,1),S(:,2),'LineWidth',1.25)
xline(gamma/beta,'--r','LineWidth',1.25)
% hold on
% plot(U(:,1),U(:,2),'LineWidth',1.25)
hold on
scatter(InitialValues(1),InitialValues(2),80,'filled')
text(gamma/beta,0.01,'\leftarrow \gamma/\beta','FontSize',fs,'FontWeight','bold')
text(InitialValues(1),InitialValues(2),'Initial Values','FontSize',fs,'VerticalAlignment','bottom','HorizontalAlignment','center')
title('Phase diagram of S and I','FontSize',fs,'FontWeight','normal');
xlabel('S','FontSize',fs);
ylabel('I','FontSize',fs);
ax = gca;
ax.XAxis.FontSize = fs;
ax.YAxis.FontSize = fs;


if figure_save == 1
    saveas(figure(2),[home 'Figures/TimePaths_SIR.png']);
    saveas(figure(3),[home 'Figures/PhaseDiagram_2D_SIR.png']);
end


%% CISR model
%%%%%%%%%%%%%%%%%%% Model parameters %%%%%%%%%%%%%%%%%%%
VarName = {'Cautious','Susceptible','Infectious','Recovered'};
T =2000;  % total time duration of the model
alpha = 0.007;
beta = 1;
gamma = 0.05;
out = 0.05;
InitialValues = [1-out,out*0.99,out*0.01,0];
InitialValuesSS = [(1 - gamma/(alpha+beta))*(1-alpha/beta),gamma/(alpha+beta),(1 - gamma/(alpha+beta))*(alpha/beta),0];
S = CSIR(InitialValues,T,alpha,beta,gamma);
U = CSIR(InitialValues,T,alpha,beta*1.5,gamma);
SS = CSIR(InitialValuesSS,T,alpha,beta,gamma);

close all
figure(5)
for i = 1:4
    subplot(2,2,i)
    plot(1:T,S(:,i),'blue','LineWidth',lw)
    title(VarName(i),'FontSize',fs,'FontWeight','normal')
    xlabel('time','FontSize',fs);
    ax = gca;
    ax.XAxis.FontSize = fs;
    ax.YAxis.FontSize = fs;
end

figure(9)
for i = 1:4
    subplot(2,2,i)
    plot(1:T,SS(:,i),'blue','LineWidth',lw)
    if i == 2
        ylim([0 0.1]);
    end
    title(VarName(i),'FontSize',fs,'FontWeight','normal')
    xlabel('time','FontSize',fs);
    ax = gca;
    ax.XAxis.FontSize = fs;
    ax.YAxis.FontSize = fs;
end

figure(61)
plot(S(:,2),S(:,3),'LineWidth',1.25)
xline(gamma/beta,'--r','LineWidth',1.25)
hold on
scatter(InitialValues(2),InitialValues(3),80,'filled')
text(gamma/beta,0.05,'\leftarrow \gamma/\beta','FontSize',fs,'FontWeight','bold')
text(InitialValues(2),InitialValues(3),'Initial Values','FontSize',fs,'VerticalAlignment','bottom','HorizontalAlignment','center')
%title('Phase diagram of S and I of the CSIR model','FontSize',13,'FontWeight','normal');
xlabel('Susceptible','FontSize',fs);
ylabel('Infectious','FontSize',fs);
ax = gca;
ax.XAxis.FontSize = fs;
ax.YAxis.FontSize = fs;

figure(62)
plot3(S(:,2),S(:,3),S(:,1),'LineWidth',1.4)
grid on
%title('3D Phase diagram of C, S and I','FontSize',13,'FontWeight','normal');
xlabel('Susceptible','FontSize',fs);
ylabel('Infectious','FontSize',fs);
zlabel('Cautious','FontSize',fs);
ax = gca;
ax.XAxis.FontSize = fs;
ax.YAxis.FontSize = fs;
ax.ZAxis.FontSize = fs;

figure(1001)
for i = 1:4
    subplot(2,2,i)
    plot(1:T,S(:,i),'blue','LineWidth',lw)
    hold on
    plot(1:T,U(:,i),'red','LineWidth',lw)
    title(VarName(i),'FontWeight','normal','FontSize',fs)
    if i == 1
        legend('\beta = 1','\beta = 1.5');
    end
    ax = gca;
    ax.XAxis.FontSize = fs;
    ax.YAxis.FontSize = fs;
end

T = 6000;
[S1,C1,R1] = CSIR(InitialValues,T,alpha,beta,gamma);
[S2,C2,R2] = CSIR(InitialValues,T,alpha,beta*1.5,gamma);

figure(10)
for i = 1:4
    subplot(2,2,i)
    plot(1:T,S1(:,i),'blue','LineWidth',lw)
    hold on
    plot(1:T,S2(:,i),'red','LineWidth',lw)
    title(VarName(i),'FontWeight','normal','FontSize',fs)
    xlabel('time','FontSize',fs);
    if i == 1
        plot(1:T,C1,'magenta','LineWidth',lw)
        hold on
        plot(1:T,C2,'green','LineWidth',lw)
    elseif i == 3
          legend('\beta = 1','\beta = 1.5');
    elseif i == 4
        plot(1:T,R1,'magenta','LineWidth',lw)
        hold on
        plot(1:T,R2,'green','LineWidth',lw)
    end
    ax = gca;
    ax.XAxis.FontSize = fs;
    ax.YAxis.FontSize = fs;
end

if figure_save == 1
    saveas(figure(5),[home 'Figures/TimePaths.png']);
    saveas(figure(9),[home 'Figures/TimePathsSS.png']);
    saveas(figure(61),[home 'Figures/PhaseDiagram_2D.png']);
    saveas(figure(62),[home 'Figures/PhaseDiagram_3D.png']);
    saveas(figure(1001),[home 'Figures/ComparisonBeta.png']);
    saveas(figure(10),[home 'Figures/ComparisonBetaSS.png']);
end


%% Contour plot for the number of waves
T =2000;  % total time duration of the model
beta = 1;
out = 0.05;
InitialValues = [1-out,out*0.99,out*0.01,0];
alpha = linspace(0,0.25,300);
gamma = linspace(0,0.3,300);
Wave = zeros(length(alpha),length(gamma));
for i = 1:length(alpha)
    for j = 1:length(gamma)
        [~,~,~,Wave(i,j)] = CSIR(InitialValues,T,alpha(i),beta,gamma(j));
    end
end

close all
figure(7)
contourf(alpha,gamma,Wave',[1,1],'ShowText','on')
hold on
for p=2:7
contourf(alpha,gamma,Wave',[p,p],'ShowText','on')
end
xlabel('\alpha','FontSize',fs);
ylabel('\gamma','FontSize',fs);
ax = gca;
ax.XAxis.FontSize = fs;
ax.YAxis.FontSize = fs;

if figure_save == 1
    saveas(figure(7),[home 'Figures/WavesContour.png']);
end


%% CSIR and SIR comparison

%CSIR
T =6000;  % total time duration of the model
alpha = 0.007;
beta = 1;
gamma = 0.05;
out = 0.05;
InitialValues = [1-out,out*0.99,out*0.01,0];
CSIR_paths1 = CSIR(InitialValues,T,alpha,beta,gamma);
CSIR_paths2 = CSIR(InitialValues,T,alpha,beta*1.5,gamma);
R_inf = InitialValues(1) + InitialValues(3);

%SIR
initialI = 0.001;
InitialValues2 = [1-initialI,initialI,0,0];
beta2 = fsolve(@(x) 1-exp((-x/gamma)*R_inf)-R_inf,0.1);
SIR_paths = SIR(InitialValues2,T,beta2,gamma);


close all
figure(11)
set(gcf,'Position',[100,100,900,400])
subplot(1,2,1)
plot(1:T,CSIR_paths1(:,3),'blue','LineWidth',lw)
hold on
plot(1:T,CSIR_paths2(:,3),'magenta','LineWidth',lw)
hold on 
plot(1:T,SIR_paths(:,2),'green','LineWidth',lw)
title('Infectious','FontSize',fs,'FontWeight','normal')
xlabel('time','FontSize',fs);
legend('CSIR (\beta = 1)','CSIR (\beta = 1.5)','SIR','FontSize',fs);
ax = gca;
ax.XAxis.FontSize = fs;
ax.YAxis.FontSize = fs;
subplot(1,2,2)
plot(1:T,CSIR_paths1(:,4),'blue','LineWidth',lw)
hold on
plot(1:T,CSIR_paths2(:,4),'magenta','LineWidth',lw)
hold on 
plot(1:T,SIR_paths(:,3),'green','LineWidth',lw)
title('Recovered','FontSize',fs,'FontWeight','normal')
xlabel('time','FontSize',fs);
ax = gca;
ax.XAxis.FontSize = fs;
ax.YAxis.FontSize = fs;

if figure_save == 1
    saveas(figure(11),[home 'Figures/CSIR_SIR_comparison.png']);
end


%% Alternative CSIR models
%CSIR
T =2000;  
out = 0.05;
InitialValues = [1-out,out*0.99,out*0.01,0];
Alt = zeros(T,4,7);
alpha = [0.007,0.007,0.0001,0.0001,0.0005,0.0005];
beta = [1,1,2,1,1,1];
gamma = [0.05,0.05,0.05,0.05,0.05,0.05];
theta = [1,0.002,0,0.0001,0.001,0.001];

close all
for i = 2:7
    Alt(:,:,i) = CSIR_alternative(InitialValues,T,alpha(i-1),beta(i-1),gamma(i-1),theta(i-1),i);
    figure(20+i)
    sgtitle(['Model ' num2str(i) ' with \alpha = ' num2str(alpha(i-1)) ', \beta = ' num2str(beta(i-1)) ', \gamma = ' num2str(gamma(i-1)) ', \theta = ' num2str(theta(i-1))],'FontSize',20,'FontWeight','normal')
    set(gcf,'Position',[100,100,1000,400])
    subplot(1,2,1)
    plot(1:T,Alt(:,1,i),'blue','LineWidth',lw)
    title('Cautious','FontSize',fs,'FontWeight','normal')
    xlabel('time','FontSize',fs);
    ax = gca;
    ax.XAxis.FontSize = fs;
    ax.YAxis.FontSize = fs;
    subplot(1,2,2)
    plot(1:T,Alt(:,3,i),'blue','LineWidth',lw)
    title('Infectious','FontSize',fs,'FontWeight','normal')
    xlabel('time','FontSize',fs);
    ax = gca;
    ax.XAxis.FontSize = fs;
    ax.YAxis.FontSize = fs;
    if figure_save == 1
        saveas(figure(20+i),[home 'Figures/Model' num2str(i) '.png']);
    end
end


%% C(0) and the number of waves
T =2000;  % total time duration of the model
alpha = 0.007;
beta = 1;
gamma = 0.05;
C = 0.05:0.1:0.95;
W = zeros(length(C),1);
for i = 1:length(C)
    InitialValues = [C(i),(1-C(i))*0.99,(1-C(i))*0.01,0];
    %InitialValues = [C(i),1-C(i)-0.001,0.001,0];
    [~,~,~,W(i)] = CSIR(InitialValues,T,alpha,beta,gamma);
end

figure(12)
plot(C,W,'LineStyle',':','LineWidth',lw,'Marker','o','MarkerSize',10,'MarkerFaceColor','red')
xlabel('C(0)','FontSize',fs);
ylabel('Number of waves','FontSize',fs);
yticks([1,2,3,4]);
ax = gca;
ax.XAxis.FontSize = fs;
ax.YAxis.FontSize = fs;
grid on
if figure_save == 1
    saveas(figure(12),[home 'Figures/C0_waves.png']);
end

%% NOT FOR PAPER: CSIR and SIR empirical fittting
target = 'Japan';
Pop = 126000000;
covid = importdata([home 'Data/WHO-COVID-19-global-data.csv']);  % Import WHO data
newcases = covid.data(strcmp(covid.textdata(1:end,3),target),1);
date = datetime(covid.textdata(strcmp(covid.textdata(1:end,3),target),1));
newcases = newcases(30:end-1);
date = date(30:end-1);
N = movmean(newcases,7)/Pop;
% plot(date,movmean(newcases,7))
alpha = 0.007;
gamma = 0.05;
out = 0.05;
IV = [1-out,out,0,0];
[betapath,S,T] = CSIR_beta(IV,N,alpha,gamma);
close all
plot(date(30:end),betapath(30:end))

VarName = {'Cautious','Susceptible','Infectious','Recovered'};
figure(21)
for i = 1:4
    subplot(2,2,i)
    plot(1:T,S(:,i),'blue','LineWidth',lw)
    title(VarName(i),'FontSize',fs,'FontWeight','normal')
end
