# Supplementary material for: Heterogeneous risk attitudes and waves of infection
Source: PLoS One. 2024 Apr 9;19(4):e0299813. doi: 10.1371/journal.pone.0299813 (PMC11003633; doi:10.1371/journal.pone.0299813)
Supplement: S1 File — (ZIP) [file pone.0299813.s004.zip › Replication/CSIR_alternative.m]

function [M,Wave] = CSIR_alternative(IV,T,alpha,beta,gamma,theta,modeltype)
%IV is a 1-by-4 vector of initial values
M = zeros(T,4);
Idif = zeros(T,1);
Wave = 0;
M(1,:) = IV;
for t = 2:T
    switch modeltype
        case 1
            FlowCS = alpha*M(t-1,1)*M(t-1,2);
        case 2
            FlowCS = alpha*M(t-1,1)*M(t-1,2) - theta*M(t-1,2)*M(t-1,3);
        case 3   
            FlowCS = alpha*M(t-1,1)*M(t-1,2) - theta*M(t-1,2);
        case 4
            FlowCS = alpha*M(t-1,1);
        case 5
            FlowCS = alpha*M(t-1,1) - theta*M(t-1,2);
        case 6
            FlowCS = alpha*M(t-1,1) - theta*M(t-1,1)*M(t-1,2);
        case 7
            FlowCS = alpha*M(t-1,1) - theta*M(t-1,2)*M(t-1,3);         
    end
    M(t,1) = M(t-1,1) - FlowCS;  %C
    M(t,2) = M(t-1,2) + FlowCS - beta*M(t-1,2)*M(t-1,3);  %S
    M(t,3) = M(t-1,3) + beta*M(t-1,2)*M(t-1,3) - gamma*M(t-1,3);  %I
    M(t,4) = M(t-1,4) + gamma*M(t-1,3);  %R
    for k = 1:4
        if M(t,k) < 0
            M(t,k) = 0;
        end
    end
    Idif(t)=M(t,3)-M(t-1,3);
end

for j = 3:T
    if (sign(Idif(j))-sign(Idif(j-1)))/2 < 0
        Wave = Wave + 1;
    end
end
