# Supplementary material for: Heterogeneous risk attitudes and waves of infection
Source: PLoS One. 2024 Apr 9;19(4):e0299813. doi: 10.1371/journal.pone.0299813 (PMC11003633; doi:10.1371/journal.pone.0299813)
Supplement: S1 File — (ZIP) [file pone.0299813.s004.zip › Replication/WHO-COVID-19-global-data.csv]

Date_reported	Country_code	Country	WHO_region	New_cases	Cumulative_cases	New_deaths	Cumulative_deaths
2020-01-03	AF	Afghanistan	EMRO	0	0	0	0
2020-01-04	AF	Afghanistan	EMRO	0	0	0	0
2020-01-05	AF	Afghanistan	EMRO	0	0	0	0
2020-01-06	AF	Afghanistan	EMRO	0	0	0	0
2020-01-07	AF	Afghanistan	EMRO	0	0	0	0
2020-01-08	AF	Afghanistan	EMRO	0	0	0	0
2020-01-09	AF	Afghanistan	EMRO	0	0	0	0
2020-01-10	AF	Afghanistan	EMRO	0	0	0	0
2020-01-11	AF	Afghanistan	EMRO	0	0	0	0
2020-01-12	AF	Afghanistan	EMRO	0	0	0	0
2020-01-13	AF	Afghanistan	EMRO	0	0	0	0
2020-01-14	AF	Afghanistan	EMRO	0	0	0	0
2020-01-15	AF	Afghanistan	EMRO	0	0	0	0
2020-01-16	AF	Afghanistan	EMRO	0	0	0	0
2020-01-17	AF	Afghanistan	EMRO	0	0	0	0
2020-01-18	AF	Afghanistan	EMRO	0	0	0	0
2020-01-19	AF	Afghanistan	EMRO	0	0	0	0
2020-01-20	AF	Afghanistan	EMRO	0	0	0	0
2020-01-21	AF	Afghanistan	EMRO	0	0	0	0
2020-01-22	AF	Afghanistan	EMRO	0	0	0	0
2020-01-23	AF	Afghanistan	EMRO	0	0	0	0
2020-01-24	AF	Afghanistan	EMRO	0	0	0	0
2020-01-25	AF	Afghanistan	EMRO	0	0	0	0
2020-01-26	AF	Afghanistan	EMRO	0	0	0	0
2020-01-27	AF	Afghanistan	EMRO	0	0	0	0
2020-01-28	AF	Afghanistan	EMRO	0	0	0	0
2020-01-29	AF	Afghanistan	EMRO	0	0	0	0
2020-01-30	AF	Afghanistan	EMRO	0	0	0	0
2020-01-31	AF	Afghanistan	EMRO	0	0	0	0
2020-02-01	AF	Afghanistan	EMRO	0	0	0	0
2020-02-02	AF	Afghanistan	EMRO	0	0	0	0
2020-02-03	AF	Afghanistan	EMRO	0	0	0	0
2020-02-04	AF	Afghanistan	EMRO	0	0	0	0
2020-02-05	AF	Afghanistan	EMRO	0	0	0	0
2020-02-06	AF	Afghanistan	EMRO	0	0	0	0
2020-02-07	AF	Afghanistan	EMRO	0	0	0	0
2020-02-08	AF	Afghanistan	EMRO	0	0	0	0
2020-02-09	AF	Afghanistan	EMRO	0	0	0	0
2020-02-10	AF	Afghanistan	EMRO	0	0	0	0
2020-02-11	AF	Afghanistan	EMRO	0	0	0	0
2020-02-12	AF	Afghanistan	EMRO	0	0	0	0
2020-02-13	AF	Afghanistan	EMRO	0	0	0	0
2020-02-14	AF	Afghanistan	EMRO	0	0	0	0
2020-02-15	AF	Afghanistan	EMRO	0	0	0	0
2020-02-16	AF	Afghanistan	EMRO	0	0	0	0
2020-02-17	AF	Afghanistan	EMRO	0	0	0	0
2020-02-18	AF	Afghanistan	EMRO	0	0	0	0
2020-02-19	AF	Afghanistan	EMRO	0	0	0	0
2020-02-20	AF	Afghanistan	EMRO	0	0	0	0
2020-02-21	AF	Afghanistan	EMRO	0	0	0	0
2020-02-22	AF	Afghanistan	EMRO	0	0	0	0
2020-02-23	AF	Afghanistan	EMRO	0	0	0	0
2020-02-24	AF	Afghanistan	EMRO	5	5	0	0
2020-02-25	AF	Afghanistan	EMRO	0	5	0	0
2020-02-26	AF	Afghanistan	EMRO	0	5	0	0
2020-02-27	AF	Afghanistan	EMRO	0	5	0	0
2020-02-28	AF	Afghanistan	EMRO	0	5	0	0
2020-02-29	AF	Afghanistan	EMRO	0	5	0	0
2020-03-01	AF	Afghanistan	EMRO	0	5	0	0
2020-03-02	AF	Afghanistan	EMRO	0	5	0	0
2020-03-03	AF	Afghanistan	EMRO	0	5	0	0
2020-03-04	AF	Afghanistan	EMRO	0	5	0	0
2020-03-05	AF	Afghanistan	EMRO	0	5	0	0
2020-03-06	AF	Afghanistan	EMRO	0	5	0	0
2020-03-07	AF	Afghanistan	EMRO	3	8	0	0
2020-03-08	AF	Afghanistan	EMRO	0	8	0	0
2020-03-09	AF	Afghanistan	EMRO	0	8	0	0
2020-03-10	AF	Afghanistan	EMRO	0	8	0	0
2020-03-11	AF	Afghanistan	EMRO	3	11	0	0
2020-03-12	AF	Afghanistan	EMRO	0	11	0	0
2020-03-13	AF	Afghanistan	EMRO	0	11	0	0
2020-03-14	AF	Afghanistan	EMRO	3	14	0	0
2020-03-15	AF	Afghanistan	EMRO	6	20	0	0
2020-03-16	AF	Afghanistan	EMRO	5	25	0	0
2020-03-17	AF	Afghanistan	EMRO	-1	24	0	0
2020-03-18	AF	Afghanistan	EMRO	0	24	0	0
2020-03-19	AF	Afghanistan	EMRO	0	24	0	0
2020-03-20	AF	Afghanistan	EMRO	0	24	0	0
2020-03-21	AF	Afghanistan	EMRO	0	24	0	0
2020-03-22	AF	Afghanistan	EMRO	10	34	0	0
2020-03-23	AF	Afghanistan	EMRO	6	40	1	1
2020-03-24	AF	Afghanistan	EMRO	2	42	0	1
2020-03-25	AF	Afghanistan	EMRO	32	74	0	1
2020-03-26	AF	Afghanistan	EMRO	6	80	1	2
2020-03-27	AF	Afghanistan	EMRO	11	91	0	2
2020-03-28	AF	Afghanistan	EMRO	15	106	0	2
2020-03-29	AF	Afghanistan	EMRO	8	114	2	4
2020-03-30	AF	Afghanistan	EMRO	0	114	0	4
2020-03-31	AF	Afghanistan	EMRO	52	166	0	4
2020-04-01	AF	Afghanistan	EMRO	26	192	0	4
2020-04-02	AF	Afghanistan	EMRO	43	235	0	4
2020-04-03	AF	Afghanistan	EMRO	34	269	1	5
2020-04-04	AF	Afghanistan	EMRO	1	270	0	5
2020-04-05	AF	Afghanistan	EMRO	29	299	2	7
2020-04-06	AF	Afghanistan	EMRO	38	337	0	7
2020-04-07	AF	Afghanistan	EMRO	30	367	4	11
2020-04-08	AF	Afghanistan	EMRO	56	423	3	14
2020-04-09	AF	Afghanistan	EMRO	21	444	1	15
2020-04-10	AF	Afghanistan	EMRO	77	521	0	15
2020-04-11	AF	Afghanistan	EMRO	0	521	0	15
2020-04-12	AF	Afghanistan	EMRO	34	555	3	18
2020-04-13	AF	Afghanistan	EMRO	52	607	1	19
2020-04-14	AF	Afghanistan	EMRO	58	665	3	22
2020-04-15	AF	Afghanistan	EMRO	105	770	3	25
2020-04-16	AF	Afghanistan	EMRO	24	794	4	29
2020-04-17	AF	Afghanistan	EMRO	51	845	1	30
2020-04-18	AF	Afghanistan	EMRO	63	908	0	30
2020-04-19	AF	Afghanistan	EMRO	25	933	0	30
2020-04-20	AF	Afghanistan	EMRO	63	996	3	33
2020-04-21	AF	Afghanistan	EMRO	30	1026	3	36
2020-04-22	AF	Afghanistan	EMRO	66	1092	0	36
2020-04-23	AF	Afghanistan	EMRO	84	1176	4	40
2020-04-24	AF	Afghanistan	EMRO	50	1226	0	40
2020-04-25	AF	Afghanistan	EMRO	104	1330	3	43
2020-04-26	AF	Afghanistan	EMRO	133	1463	6	49
2020-04-27	AF	Afghanistan	EMRO	68	1531	1	50
2020-04-28	AF	Afghanistan	EMRO	172	1703	10	60
2020-04-29	AF	Afghanistan	EMRO	124	1827	0	60
2020-04-30	AF	Afghanistan	EMRO	0	1827	0	60
2020-05-01	AF	Afghanistan	EMRO	344	2171	4	64
2020-05-02	AF	Afghanistan	EMRO	298	2469	8	72
2020-05-03	AF	Afghanistan	EMRO	0	2469	0	72
2020-05-04	AF	Afghanistan	EMRO	0	2469	0	72
2020-05-05	AF	Afghanistan	EMRO	0	2469	0	72
2020-05-06	AF	Afghanistan	EMRO	755	3224	23	95
2020-05-07	AF	Afghanistan	EMRO	168	3392	9	104
2020-05-08	AF	Afghanistan	EMRO	171	3563	1	105
2020-05-09	AF	Afghanistan	EMRO	0	3563	0	105
2020-05-10	AF	Afghanistan	EMRO	839	4402	14	119
2020-05-11	AF	Afghanistan	EMRO	262	4664	1	120
2020-05-12	AF	Afghanistan	EMRO	303	4967	7	127
2020-05-13	AF	Afghanistan	EMRO	0	4967	0	127
2020-05-14	AF	Afghanistan	EMRO	372	5339	9	136
2020-05-15	AF	Afghanistan	EMRO	714	6053	17	153
2020-05-16	AF	Afghanistan	EMRO	349	6402	15	168
2020-05-17	AF	Afghanistan	EMRO	233	6635	1	169
2020-05-18	AF	Afghanistan	EMRO	437	7072	4	173
2020-05-19	AF	Afghanistan	EMRO	583	7655	4	177
2020-05-20	AF	Afghanistan	EMRO	490	8145	10	187
2020-05-21	AF	Afghanistan	EMRO	531	8676	6	193
2020-05-22	AF	Afghanistan	EMRO	540	9216	12	205
2020-05-23	AF	Afghanistan	EMRO	736	9952	10	215
2020-05-24	AF	Afghanistan	EMRO	716	10668	7	222
2020-05-25	AF	Afghanistan	EMRO	512	11180	1	223
2020-05-26	AF	Afghanistan	EMRO	737	11917	1	224
2020-05-27	AF	Afghanistan	EMRO	548	12465	6	230
2020-05-28	AF	Afghanistan	EMRO	637	13102	9	239
2020-05-29	AF	Afghanistan	EMRO	643	13745	11	250
2020-05-30	AF	Afghanistan	EMRO	784	14529	2	252
2020-05-31	AF	Afghanistan	EMRO	651	15180	2	254
2020-06-01	AF	Afghanistan	EMRO	656	15836	15	269
2020-06-02	AF	Afghanistan	EMRO	742	16578	5	274
2020-06-03	AF	Afghanistan	EMRO	775	17353	24	298
2020-06-04	AF	Afghanistan	EMRO	624	17977	5	303
2020-06-05	AF	Afghanistan	EMRO	1078	19055	10	313
2020-06-06	AF	Afghanistan	EMRO	582	19637	18	331
2020-06-07	AF	Afghanistan	EMRO	791	20428	30	361
2020-06-08	AF	Afghanistan	EMRO	575	21003	12	373
2020-06-09	AF	Afghanistan	EMRO	305	21308	7	380
2020-06-10	AF	Afghanistan	EMRO	920	22228	29	409
2020-06-11	AF	Afghanistan	EMRO	748	22976	21	430
2020-06-12	AF	Afghanistan	EMRO	656	23632	20	450
2020-06-13	AF	Afghanistan	EMRO	556	24188	5	455
2020-06-14	AF	Afghanistan	EMRO	664	24852	20	475
2020-06-15	AF	Afghanistan	EMRO	761	25613	5	480
2020-06-16	AF	Afghanistan	EMRO	106	25719	8	488
2020-06-17	AF	Afghanistan	EMRO	1241	26960	20	508
2020-06-18	AF	Afghanistan	EMRO	463	27423	42	550
2020-06-19	AF	Afghanistan	EMRO	541	27964	2	552
2020-06-20	AF	Afghanistan	EMRO	419	28383	0	552
2020-06-21	AF	Afghanistan	EMRO	536	28919	33	585
2020-06-22	AF	Afghanistan	EMRO	310	29229	17	602
2020-06-23	AF	Afghanistan	EMRO	338	29567	20	622
2020-06-24	AF	Afghanistan	EMRO	159	29726	21	643
2020-06-25	AF	Afghanistan	EMRO	535	30261	36	679
2020-06-26	AF	Afghanistan	EMRO	85	30346	5	684
2020-06-27	AF	Afghanistan	EMRO	356	30702	23	707
2020-06-28	AF	Afghanistan	EMRO	351	31053	26	733
2020-06-29	AF	Afghanistan	EMRO	271	31324	4	737
2020-06-30	AF	Afghanistan	EMRO	121	31445	2	739
2020-07-01	AF	Afghanistan	EMRO	403	31848	39	778
2020-07-02	AF	Afghanistan	EMRO	260	32108	33	811
2020-07-03	AF	Afghanistan	EMRO	302	32410	12	823
2020-07-04	AF	Afghanistan	EMRO	348	32758	7	830
2020-07-05	AF	Afghanistan	EMRO	279	33037	38	868
2020-07-06	AF	Afghanistan	EMRO	113	33150	23	891
2020-07-07	AF	Afghanistan	EMRO	320	33470	33	924
2020-07-08	AF	Afghanistan	EMRO	210	33680	16	940
2020-07-09	AF	Afghanistan	EMRO	59	33739	1	941
2020-07-10	AF	Afghanistan	EMRO	541	34280	34	975
2020-07-11	AF	Afghanistan	EMRO	157	34437	4	979
2020-07-12	AF	Afghanistan	EMRO	100	34537	35	1014
2020-07-13	AF	Afghanistan	EMRO	4	34541	2	1016
2020-07-14	AF	Afghanistan	EMRO	285	34826	33	1049
2020-07-15	AF	Afghanistan	EMRO	200	35026	49	1098
2020-07-16	AF	Afghanistan	EMRO	130	35156	19	1117
2020-07-17	AF	Afghanistan	EMRO	159	35315	34	1151
2020-07-18	AF	Afghanistan	EMRO	60	35375	0	1151
2020-07-19	AF	Afghanistan	EMRO	186	35561	34	1185
2020-07-20	AF	Afghanistan	EMRO	34	35595	2	1187
2020-07-21	AF	Afghanistan	EMRO	106	35701	1	1188
2020-07-22	AF	Afghanistan	EMRO	112	35813	6	1194
2020-07-23	AF	Afghanistan	EMRO	188	36001	21	1215
2020-07-24	AF	Afghanistan	EMRO	66	36067	14	1229
2020-07-25	AF	Afghanistan	EMRO	55	36122	21	1250
2020-07-26	AF	Afghanistan	EMRO	121	36243	13	1263
2020-07-27	AF	Afghanistan	EMRO	106	36349	10	1273
2020-07-28	AF	Afghanistan	EMRO	105	36454	1	1274
2020-07-29	AF	Afghanistan	EMRO	103	36557	1	1275
2020-07-30	AF	Afghanistan	EMRO	71	36628	0	1275
2020-07-31	AF	Afghanistan	EMRO	0	36628	0	1275
2020-08-01	AF	Afghanistan	EMRO	168	36796	12	1287
2020-08-02	AF	Afghanistan	EMRO	0	36796	0	1287
2020-08-03	AF	Afghanistan	EMRO	0	36796	0	1287
2020-08-04	AF	Afghanistan	EMRO	37	36833	5	1292
2020-08-05	AF	Afghanistan	EMRO	82	36915	6	1298
2020-08-06	AF	Afghanistan	EMRO	67	36982	4	1302
2020-08-07	AF	Afghanistan	EMRO	41	37023	0	1302
2020-08-08	AF	Afghanistan	EMRO	78	37101	9	1311
2020-08-09	AF	Afghanistan	EMRO	39	37140	5	1316
2020-08-10	AF	Afghanistan	EMRO	0	37140	0	1316
2020-08-11	AF	Afghanistan	EMRO	215	37355	32	1348
2020-08-12	AF	Afghanistan	EMRO	76	37431	10	1358
2020-08-13	AF	Afghanistan	EMRO	79	37510	9	1367
2020-08-14	AF	Afghanistan	EMRO	7	37517	0	1367
2020-08-15	AF	Afghanistan	EMRO	120	37637	7	1374
2020-08-16	AF	Afghanistan	EMRO	45	37682	5	1379
2020-08-17	AF	Afghanistan	EMRO	0	37682	0	1379
2020-08-18	AF	Afghanistan	EMRO	3	37685	0	1379
2020-08-19	AF	Afghanistan	EMRO	0	37685	0	1379
2020-08-20	AF	Afghanistan	EMRO	160	37845	8	1387
2020-08-21	AF	Afghanistan	EMRO	97	37942	2	1389
2020-08-22	AF	Afghanistan	EMRO	38	37980	0	1389
2020-08-23	AF	Afghanistan	EMRO	59	38039	0	1389
2020-08-24	AF	Afghanistan	EMRO	46	38085	2	1391
2020-08-25	AF	Afghanistan	EMRO	71	38156	10	1401
2020-08-26	AF	Afghanistan	EMRO	43	38199	4	1405
2020-08-27	AF	Afghanistan	EMRO	16	38215	0	1405
2020-08-28	AF	Afghanistan	EMRO	11	38226	1	1406
2020-08-29	AF	Afghanistan	EMRO	3	38229	0	1406
2020-08-30	AF	Afghanistan	EMRO	0	38229	0	1406
2020-08-31	AF	Afghanistan	EMRO	19	38248	0	1406
2020-09-01	AF	Afghanistan	EMRO	34	38282	4	1410
2020-09-02	AF	Afghanistan	EMRO	47	38329	3	1413
2020-09-03	AF	Afghanistan	EMRO	45	38374	0	1413
2020-09-04	AF	Afghanistan	EMRO	0	38374	0	1413
2020-09-05	AF	Afghanistan	EMRO	16	38390	0	1413
2020-09-06	AF	Afghanistan	EMRO	94	38484	3	1416
2020-09-07	AF	Afghanistan	EMRO	96	38580	3	1419
2020-09-08	AF	Afghanistan	EMRO	26	38606	3	1422
2020-09-09	AF	Afghanistan	EMRO	24	38630	2	1424
2020-09-10	AF	Afghanistan	EMRO	28	38658	0	1424
2020-09-11	AF	Afghanistan	EMRO	34	38692	0	1424
2020-09-12	AF	Afghanistan	EMRO	35	38727	0	1424
2020-09-13	AF	Afghanistan	EMRO	75	38802	0	1424
2020-09-14	AF	Afghanistan	EMRO	56	38858	5	1429
2020-09-15	AF	Afghanistan	EMRO	43	38901	1	1430
2020-09-16	AF	Afghanistan	EMRO	40	38941	10	1440
2020-09-17	AF	Afghanistan	EMRO	17	38958	0	1440
2020-09-18	AF	Afghanistan	EMRO	11	38969	1	1441
2020-09-19	AF	Afghanistan	EMRO	36	39005	0	1441
2020-09-20	AF	Afghanistan	EMRO	125	39130	4	1445
2020-09-21	AF	Afghanistan	EMRO	30	39160	3	1448
2020-09-22	AF	Afghanistan	EMRO	22	39182	1	1449
2020-09-23	AF	Afghanistan	EMRO	49	39231	1	1450
2020-09-24	AF	Afghanistan	EMRO	25	39256	5	1455
2020-09-25	AF	Afghanistan	EMRO	16	39272	0	1455
2020-09-26	AF	Afghanistan	EMRO	6	39278	2	1457
2020-09-27	AF	Afghanistan	EMRO	35	39313	0	1457
2020-09-28	AF	Afghanistan	EMRO	12	39325	3	1460
2020-09-29	AF	Afghanistan	EMRO	15	39340	2	1462
2020-09-30	AF	Afghanistan	EMRO	14	39354	0	1462
2020-10-01	AF	Afghanistan	EMRO	17	39371	0	1462
2020-10-02	AF	Afghanistan	EMRO	5	39376	0	1462
2020-10-03	AF	Afghanistan	EMRO	7	39383	4	1466
2020-10-04	AF	Afghanistan	EMRO	44	39427	0	1466
2020-10-05	AF	Afghanistan	EMRO	81	39508	4	1470
2020-10-06	AF	Afghanistan	EMRO	64	39572	1	1471
2020-10-07	AF	Afghanistan	EMRO	62	39634	2	1473
2020-10-08	AF	Afghanistan	EMRO	68	39702	1	1474
2020-10-09	AF	Afghanistan	EMRO	77	39779	2	1476
2020-10-10	AF	Afghanistan	EMRO	10	39789	1	1477
2020-10-11	AF	Afghanistan	EMRO	96	39885	4	1481
2020-10-12	AF	Afghanistan	EMRO	71	39956	2	1483
2020-10-13	AF	Afghanistan	EMRO	58	40014	1	1484
2020-10-14	AF	Afghanistan	EMRO	66	40080	1	1485
2020-10-15	AF	Afghanistan	EMRO	32	40112	0	1485
2020-10-16	AF	Afghanistan	EMRO	47	40159	4	1489
2020-10-17	AF	Afghanistan	EMRO	68	40227	3	1492
2020-10-18	AF	Afghanistan	EMRO	59	40286	4	1496
2020-10-19	AF	Afghanistan	EMRO	87	40373	5	1501
2020-10-20	AF	Afghanistan	EMRO	88	40461	2	1503
2020-10-21	AF	Afghanistan	EMRO	0	40461	0	1503
2020-10-22	AF	Afghanistan	EMRO	49	40510	0	1503
2020-10-23	AF	Afghanistan	EMRO	116	40626	2	1505
2020-10-24	AF	Afghanistan	EMRO	61	40687	2	1507
2020-10-25	AF	Afghanistan	EMRO	81	40768	4	1511
2020-10-26	AF	Afghanistan	EMRO	65	40833	3	1514
2020-10-27	AF	Afghanistan	EMRO	104	40937	4	1518
2020-10-28	AF	Afghanistan	EMRO	95	41032	5	1523
2020-10-29	AF	Afghanistan	EMRO	113	41145	6	1529
2020-10-30	AF	Afghanistan	EMRO	123	41268	3	1532
2020-10-31	AF	Afghanistan	EMRO	66	41334	1	1533
2020-11-01	AF	Afghanistan	EMRO	91	41425	3	1536
2020-11-02	AF	Afghanistan	EMRO	76	41501	0	1536
2020-11-03	AF	Afghanistan	EMRO	132	41633	5	1541
2020-11-04	AF	Afghanistan	EMRO	95	41728	3	1544
2020-11-05	AF	Afghanistan	EMRO	86	41814	4	1548
2020-11-06	AF	Afghanistan	EMRO	121	41935	6	1554
2020-11-07	AF	Afghanistan	EMRO	40	41975	0	1554
2020-11-08	AF	Afghanistan	EMRO	58	42033	2	1556
2020-11-09	AF	Afghanistan	EMRO	126	42159	6	1562
2020-11-10	AF	Afghanistan	EMRO	138	42297	12	1574
2020-11-11	AF	Afghanistan	EMRO	166	42463	3	1577
2020-11-12	AF	Afghanistan	EMRO	146	42609	4	1581
2020-11-13	AF	Afghanistan	EMRO	186	42795	10	1591
2020-11-14	AF	Afghanistan	EMRO	174	42969	4	1595
2020-11-15	AF	Afghanistan	EMRO	66	43035	10	1605
2020-11-16	AF	Afghanistan	EMRO	205	43240	12	1617
2020-11-17	AF	Afghanistan	EMRO	163	43403	9	1626
2020-11-18	AF	Afghanistan	EMRO	225	43628	12	1638
2020-11-19	AF	Afghanistan	EMRO	223	43851	7	1645
2020-11-20	AF	Afghanistan	EMRO	377	44228	5	1650
2020-11-21	AF	Afghanistan	EMRO	215	44443	11	1661
2020-11-22	AF	Afghanistan	EMRO	60	44503	14	1675
2020-11-23	AF	Afghanistan	EMRO	203	44706	12	1687
2020-11-24	AF	Afghanistan	EMRO	282	44988	8	1695
2020-11-25	AF	Afghanistan	EMRO	290	45278	17	1712
2020-11-26	AF	Afghanistan	EMRO	212	45490	13	1725
2020-11-27	AF	Afghanistan	EMRO	226	45716	12	1737
2020-11-28	AF	Afghanistan	EMRO	123	45839	3	1740
2020-11-29	AF	Afghanistan	EMRO	127	45966	12	1752
2020-11-30	AF	Afghanistan	EMRO	249	46215	11	1763
2020-12-01	AF	Afghanistan	EMRO	283	46498	11	1774
2020-12-02	AF	Afghanistan	EMRO	219	46717	21	1795
2020-12-03	AF	Afghanistan	EMRO	263	46980	27	1822
2020-12-04	AF	Afghanistan	EMRO	278	47258	19	1841
2020-12-05	AF	Afghanistan	EMRO	130	47388	6	1847
2020-12-06	AF	Afghanistan	EMRO	253	47641	18	1865
2020-12-07	AF	Afghanistan	EMRO	260	47901	10	1875
2020-12-08	AF	Afghanistan	EMRO	235	48136	27	1902
2020-12-09	AF	Afghanistan	EMRO	230	48366	6	1908
2020-12-10	AF	Afghanistan	EMRO	174	48540	13	1921
2020-12-11	AF	Afghanistan	EMRO	213	48753	18	1939
2020-12-12	AF	Afghanistan	EMRO	73	48826	10	1949
2020-12-13	AF	Afghanistan	EMRO	126	48952	11	1960
2020-12-14	AF	Afghanistan	EMRO	321	49273	11	1971
2020-12-15	AF	Afghanistan	EMRO	211	49484	4	1975
2020-12-16	AF	Afghanistan	EMRO	219	49703	26	2001
2020-12-17	AF	Afghanistan	EMRO	224	49927	16	2017
2020-12-18	AF	Afghanistan	EMRO	275	50202	15	2032
2020-12-19	AF	Afghanistan	EMRO	254	50456	5	2037
2020-12-20	AF	Afghanistan	EMRO	80	50536	17	2054
2020-12-21	AF	Afghanistan	EMRO	142	50678	20	2074
2020-12-22	AF	Afghanistan	EMRO	210	50888	15	2089
2020-12-23	AF	Afghanistan	EMRO	182	51070	16	2105
2020-12-24	AF	Afghanistan	EMRO	287	51357	21	2126
2020-12-25	AF	Afghanistan	EMRO	238	51595	9	2135
2020-12-26	AF	Afghanistan	EMRO	169	51764	13	2148
2020-12-27	AF	Afghanistan	EMRO	84	51848	10	2158
2020-12-28	AF	Afghanistan	EMRO	159	52007	12	2170
2020-12-29	AF	Afghanistan	EMRO	140	52147	12	2182
2020-12-30	AF	Afghanistan	EMRO	183	52330	7	2189
2020-12-31	AF	Afghanistan	EMRO	0	52330	0	2189
2021-01-01	AF	Afghanistan	EMRO	183	52513	12	2201
2021-01-02	AF	Afghanistan	EMRO	73	52586	10	2211
2021-01-03	AF	Afghanistan	EMRO	123	52709	10	2221
2021-01-04	AF	Afghanistan	EMRO	200	52909	9	2230
2021-01-05	AF	Afghanistan	EMRO	102	53011	7	2237
2021-01-06	AF	Afghanistan	EMRO	94	53105	7	2244
2021-01-07	AF	Afghanistan	EMRO	102	53207	9	2253
2021-01-08	AF	Afghanistan	EMRO	125	53332	4	2257
2021-01-09	AF	Afghanistan	EMRO	68	53400	7	2264
2021-01-10	AF	Afghanistan	EMRO	89	53489	13	2277
2021-01-11	AF	Afghanistan	EMRO	49	53538	11	2288
2021-01-12	AF	Afghanistan	EMRO	46	53584	13	2301
2021-01-13	AF	Afghanistan	EMRO	106	53690	7	2308
2021-01-14	AF	Afghanistan	EMRO	85	53775	6	2314
2021-01-15	AF	Afghanistan	EMRO	56	53831	10	2324
2021-01-16	AF	Afghanistan	EMRO	107	53938	12	2336
2021-01-17	AF	Afghanistan	EMRO	46	53984	3	2339
2021-01-18	AF	Afghanistan	EMRO	78	54062	4	2343
2021-01-19	AF	Afghanistan	EMRO	79	54141	3	2346
2021-01-20	AF	Afghanistan	EMRO	137	54278	8	2354
2021-01-21	AF	Afghanistan	EMRO	125	54403	9	2363
2021-01-22	AF	Afghanistan	EMRO	80	54483	7	2370
2021-01-23	AF	Afghanistan	EMRO	76	54559	3	2373
2021-01-24	AF	Afghanistan	EMRO	36	54595	5	2378
2021-01-25	AF	Afghanistan	EMRO	77	54672	7	2385
2021-01-26	AF	Afghanistan	EMRO	78	54750	4	2389
2021-01-27	AF	Afghanistan	EMRO	104	54854	0	2389
2021-01-28	AF	Afghanistan	EMRO	37	54891	8	2397
2021-01-29	AF	Afghanistan	EMRO	48	54939	2	2399
2021-01-30	AF	Afghanistan	EMRO	69	55008	1	2400
2021-01-31	AF	Afghanistan	EMRO	15	55023	0	2400
2021-02-01	AF	Afghanistan	EMRO	36	55059	4	2404
2021-02-02	AF	Afghanistan	EMRO	62	55121	1	2405
2021-02-03	AF	Afghanistan	EMRO	53	55174	1	2406
2021-02-04	AF	Afghanistan	EMRO	57	55231	1	2407
2021-02-05	AF	Afghanistan	EMRO	34	55265	0	2407
2021-02-06	AF	Afghanistan	EMRO	65	55330	1	2408
2021-02-07	AF	Afghanistan	EMRO	5	55335	2	2410
2021-02-08	AF	Afghanistan	EMRO	24	55359	3	2413
2021-02-09	AF	Afghanistan	EMRO	25	55384	1	2414
2021-02-10	AF	Afghanistan	EMRO	18	55402	4	2418
2021-02-11	AF	Afghanistan	EMRO	18	55420	1	2419
2021-02-12	AF	Afghanistan	EMRO	25	55445	5	2424
2021-02-13	AF	Afghanistan	EMRO	28	55473	3	2427
2021-02-14	AF	Afghanistan	EMRO	19	55492	0	2427
2021-02-15	AF	Afghanistan	EMRO	22	55514	0	2427
2021-02-16	AF	Afghanistan	EMRO	4	55518	1	2428
2021-02-17	AF	Afghanistan	EMRO	22	55540	0	2428
2021-02-18	AF	Afghanistan	EMRO	17	55557	2	2430
2021-02-19	AF	Afghanistan	EMRO	18	55575	0	2430
2021-02-20	AF	Afghanistan	EMRO	5	55580	0	2430
2021-02-21	AF	Afghanistan	EMRO	24	55604	2	2432
2021-02-22	AF	Afghanistan	EMRO	13	55617	1	2433
2021-02-23	AF	Afghanistan	EMRO	29	55646	2	2435
2021-02-24	AF	Afghanistan	EMRO	18	55664	1	2436
2021-02-25	AF	Afghanistan	EMRO	16	55680	2	2438
2021-02-26	AF	Afghanistan	EMRO	16	55696	4	2442
2021-02-27	AF	Afghanistan	EMRO	11	55707	1	2443
2021-02-28	AF	Afghanistan	EMRO	7	55714	0	2443
2021-03-01	AF	Afghanistan	EMRO	19	55733	1	2444
2021-03-02	AF	Afghanistan	EMRO	26	55759	2	2446
2021-03-03	AF	Afghanistan	EMRO	11	55770	0	2446
2021-03-04	AF	Afghanistan	EMRO	5	55775	0	2446
2021-03-05	AF	Afghanistan	EMRO	52	55827	3	2449
2021-03-06	AF	Afghanistan	EMRO	13	55840	0	2449
2021-03-07	AF	Afghanistan	EMRO	7	55847	0	2449
2021-03-08	AF	Afghanistan	EMRO	29	55876	2	2451
2021-03-09	AF	Afghanistan	EMRO	0	55876	0	2451
2021-03-10	AF	Afghanistan	EMRO	18	55894	0	2451
2021-03-11	AF	Afghanistan	EMRO	23	55917	0	2451
2021-03-12	AF	Afghanistan	EMRO	42	55959	3	2454
2021-03-13	AF	Afghanistan	EMRO	0	55959	0	2454
2021-03-14	AF	Afghanistan	EMRO	26	55985	3	2457
2021-03-15	AF	Afghanistan	EMRO	0	55985	2	2459
2021-03-16	AF	Afghanistan	EMRO	10	55995	1	2460
2021-03-17	AF	Afghanistan	EMRO	21	56016	0	2460
2021-03-18	AF	Afghanistan	EMRO	28	56044	2	2462
2021-03-19	AF	Afghanistan	EMRO	25	56069	0	2462
2021-03-20	AF	Afghanistan	EMRO	24	56093	0	2462
2021-03-21	AF	Afghanistan	EMRO	10	56103	1	2463
2021-03-22	AF	Afghanistan	EMRO	50	56153	1	2464
2021-03-23	AF	Afghanistan	EMRO	24	56177	2	2466
2021-03-24	AF	Afghanistan	EMRO	15	56192	0	2466
2021-03-25	AF	Afghanistan	EMRO	34	56226	1	2467
2021-03-26	AF	Afghanistan	EMRO	28	56254	0	2467
2021-03-27	AF	Afghanistan	EMRO	36	56290	2	2469
2021-03-28	AF	Afghanistan	EMRO	4	56294	1	2470
2021-03-29	AF	Afghanistan	EMRO	28	56322	2	2472
2021-03-30	AF	Afghanistan	EMRO	62	56384	4	2476
2021-03-31	AF	Afghanistan	EMRO	70	56454	8	2484
2021-04-01	AF	Afghanistan	EMRO	63	56517	5	2489
2021-04-02	AF	Afghanistan	EMRO	55	56572	6	2495
2021-04-03	AF	Afghanistan	EMRO	23	56595	1	2496
2021-04-04	AF	Afghanistan	EMRO	81	56676	1	2497
2021-04-05	AF	Afghanistan	EMRO	41	56717	11	2508
2021-04-06	AF	Afghanistan	EMRO	62	56779	4	2512
2021-04-07	AF	Afghanistan	EMRO	94	56873	0	2512
2021-04-08	AF	Afghanistan	EMRO	70	56943	4	2516
2021-04-09	AF	Afghanistan	EMRO	76	57019	5	2521
2021-04-10	AF	Afghanistan	EMRO	125	57144	0	2521
2021-04-11	AF	Afghanistan	EMRO	16	57160	0	2521
2021-04-12	AF	Afghanistan	EMRO	82	57242	8	2529
2021-04-13	AF	Afghanistan	EMRO	122	57364	0	2529
2021-04-14	AF	Afghanistan	EMRO	128	57492	3	2532
2021-04-15	AF	Afghanistan	EMRO	42	57534	1	2533
2021-04-16	AF	Afghanistan	EMRO	78	57612	2	2535
2021-04-17	AF	Afghanistan	EMRO	109	57721	4	2539
2021-04-18	AF	Afghanistan	EMRO	72	57793	0	2539
2021-04-19	AF	Afghanistan	EMRO	105	57898	7	2546
2021-04-20	AF	Afghanistan	EMRO	139	58037	3	2549
2021-04-21	AF	Afghanistan	EMRO	177	58214	8	2557
2021-04-22	AF	Afghanistan	EMRO	98	58312	4	2561
2021-04-23	AF	Afghanistan	EMRO	230	58542	4	2565
2021-04-24	AF	Afghanistan	EMRO	188	58730	7	2572
2021-04-25	AF	Afghanistan	EMRO	113	58843	10	2582
2021-04-26	AF	Afghanistan	EMRO	172	59015	10	2592
2021-04-27	AF	Afghanistan	EMRO	210	59225	6	2598
2021-04-28	AF	Afghanistan	EMRO	145	59370	13	2611
2021-04-29	AF	Afghanistan	EMRO	206	59576	7	2618
2021-04-30	AF	Afghanistan	EMRO	169	59745	7	2625
2021-05-01	AF	Afghanistan	EMRO	194	59939	6	2631
2021-05-02	AF	Afghanistan	EMRO	183	60122	6	2637
2021-05-03	AF	Afghanistan	EMRO	178	60300	5	2642
2021-05-04	AF	Afghanistan	EMRO	263	60563	6	2648
2021-05-05	AF	Afghanistan	EMRO	234	60797	6	2654
2021-05-06	AF	Afghanistan	EMRO	365	61162	10	2664
2021-05-07	AF	Afghanistan	EMRO	293	61455	9	2673
2021-05-08	AF	Afghanistan	EMRO	300	61755	10	2683
2021-05-09	AF	Afghanistan	EMRO	87	61842	3	2686
2021-05-10	AF	Afghanistan	EMRO	221	62063	12	2698
2021-05-11	AF	Afghanistan	EMRO	340	62403	12	2710
2021-05-12	AF	Afghanistan	EMRO	315	62718	3	2713
2021-05-13	AF	Afghanistan	EMRO	327	63045	8	2721
2021-05-14	AF	Afghanistan	EMRO	310	63355	9	2730
2021-05-15	AF	Afghanistan	EMRO	57	63412	3	2733
2021-05-16	AF	Afghanistan	EMRO	72	63484	9	2742
2021-05-17	AF	Afghanistan	EMRO	114	63598	3	2745
2021-05-18	AF	Afghanistan	EMRO	221	63819	6	2751
2021-05-19	AF	Afghanistan	EMRO	303	64122	11	2762
2021-05-20	AF	Afghanistan	EMRO	453	64575	10	2772
2021-05-21	AF	Afghanistan	EMRO	505	65080	10	2782
2021-05-22	AF	Afghanistan	EMRO	406	65486	10	2792
2021-05-23	AF	Afghanistan	EMRO	242	65728	10	2802
2021-05-24	AF	Afghanistan	EMRO	547	66275	10	2812
2021-05-25	AF	Afghanistan	EMRO	628	66903	24	2836
2021-05-26	AF	Afghanistan	EMRO	840	67743	19	2855
2021-05-27	AF	Afghanistan	EMRO	623	68366	14	2869
2021-05-28	AF	Afghanistan	EMRO	764	69130	12	2881
2021-05-29	AF	Afghanistan	EMRO	981	70111	18	2899
2021-05-30	AF	Afghanistan	EMRO	650	70761	20	2919
2021-05-31	AF	Afghanistan	EMRO	1077	71838	25	2944
2021-06-01	AF	Afghanistan	EMRO	1139	72977	29	2973
2021-06-02	AF	Afghanistan	EMRO	1049	74026	34	3007
2021-06-03	AF	Afghanistan	EMRO	1093	75119	27	3034
2021-06-04	AF	Afghanistan	EMRO	1509	76628	34	3068
2021-06-05	AF	Afghanistan	EMRO	1335	77963	36	3104
2021-06-06	AF	Afghanistan	EMRO	1261	79224	41	3145
2021-06-07	AF	Afghanistan	EMRO	1617	80841	42	3187
2021-06-08	AF	Afghanistan	EMRO	1485	82326	64	3251
2021-06-09	AF	Afghanistan	EMRO	1724	84050	54	3305
2021-06-10	AF	Afghanistan	EMRO	1842	85892	51	3356
2021-06-11	AF	Afghanistan	EMRO	1824	87716	56	3412
2021-06-12	AF	Afghanistan	EMRO	1024	88740	37	3449
2021-06-13	AF	Afghanistan	EMRO	1121	89861	78	3527
2021-06-14	AF	Afghanistan	EMRO	1597	91458	85	3612
2021-06-15	AF	Afghanistan	EMRO	1814	93272	71	3683
2021-06-16	AF	Afghanistan	EMRO	16	93288	0	3683
2021-06-17	AF	Afghanistan	EMRO	3243	96531	159	3842
2021-06-18	AF	Afghanistan	EMRO	2203	98734	92	3934
2021-06-19	AF	Afghanistan	EMRO	1787	100521	96	4030
2021-06-20	AF	Afghanistan	EMRO	1385	101906	92	4122
2021-06-21	AF	Afghanistan	EMRO	1996	103902	93	4215
2021-06-22	AF	Afghanistan	EMRO	1847	105749	78	4293
2021-06-23	AF	Afghanistan	EMRO	2208	107957	73	4366
2021-06-24	AF	Afghanistan	EMRO	1575	109532	86	4452
2021-06-25	AF	Afghanistan	EMRO	2060	111592	67	4519
2021-06-26	AF	Afghanistan	EMRO	1532	113124	75	4594
2021-06-27	AF	Afghanistan	EMRO	1096	114220	56	4650
2021-06-28	AF	Afghanistan	EMRO	1531	115751	80	4730
2021-06-29	AF	Afghanistan	EMRO	1407	117158	64	4794
2021-06-30	AF	Afghanistan	EMRO	1501	118659	77	4871
2021-07-01	AF	Afghanistan	EMRO	1557	120216	91	4962
2021-07-02	AF	Afghanistan	EMRO	1940	122156	86	5048
2021-07-03	AF	Afghanistan	EMRO	1329	123485	59	5107
2021-07-04	AF	Afghanistan	EMRO	1263	124748	92	5199
2021-07-05	AF	Afghanistan	EMRO	1189	125937	84	5283
2021-07-06	AF	Afghanistan	EMRO	1527	127464	77	5360
2021-07-07	AF	Afghanistan	EMRO	1557	129021	55	5415
2021-07-08	AF	Afghanistan	EMRO	1092	130113	62	5477
2021-07-09	AF	Afghanistan	EMRO	1473	131586	84	5561
2021-07-10	AF	Afghanistan	EMRO	1191	132777	77	5638
2021-07-11	AF	Afghanistan	EMRO	801	133578	86	5724
2021-07-12	AF	Afghanistan	EMRO	1075	134653	67	5791
2021-07-13	AF	Afghanistan	EMRO	1236	135889	58	5849
2021-07-14	AF	Afghanistan	EMRO	754	136643	74	5923
2021-07-15	AF	Afghanistan	EMRO	1210	137853	60	5983
2021-07-16	AF	Afghanistan	EMRO	1198	139051	89	6072
2021-07-17	AF	Afghanistan	EMRO	1173	140224	26	6098
2021-07-18	AF	Afghanistan	EMRO	378	140602	49	6147
2021-07-19	AF	Afghanistan	EMRO	897	141499	66	6213
2021-07-20	AF	Afghanistan	EMRO	915	142414	53	6266
2021-07-21	AF	Afghanistan	EMRO	348	142762	27	6293
2021-07-22	AF	Afghanistan	EMRO	421	143183	32	6325
2021-07-23	AF	Afghanistan	EMRO	256	143439	32	6357
2021-07-24	AF	Afghanistan	EMRO	227	143666	36	6393
2021-07-25	AF	Afghanistan	EMRO	205	143871	32	6425
2021-07-26	AF	Afghanistan	EMRO	414	144285	52	6477
2021-07-27	AF	Afghanistan	EMRO	723	145008	38	6515
2021-07-28	AF	Afghanistan	EMRO	544	145552	62	6577
2021-07-29	AF	Afghanistan	EMRO	444	145996	38	6615
2021-07-30	AF	Afghanistan	EMRO	527	146523	62	6677
2021-07-31	AF	Afghanistan	EMRO	631	147154	31	6708
2021-08-01	AF	Afghanistan	EMRO	347	147501	29	6737
2021-08-02	AF	Afghanistan	EMRO	484	147985	37	6774
2021-08-03	AF	Afghanistan	EMRO	587	148572	30	6804
2021-08-04	AF	Afghanistan	EMRO	361	148933	32	6836
2021-08-05	AF	Afghanistan	EMRO	428	149361	28	6864
2021-08-06	AF	Afghanistan	EMRO	449	149810	15	6879
2021-08-07	AF	Afghanistan	EMRO	430	150240	18	6897
2021-08-08	AF	Afghanistan	EMRO	218	150458	11	6908
2021-08-09	AF	Afghanistan	EMRO	320	150778	28	6936
2021-08-10	AF	Afghanistan	EMRO	235	151013	25	6961
2021-08-11	AF	Afghanistan	EMRO	278	151291	17	6978
2021-08-12	AF	Afghanistan	EMRO	272	151563	10	6988
2021-08-13	AF	Afghanistan	EMRO	207	151770	12	7000
2021-08-14	AF	Afghanistan	EMRO	171	151941	10	7010
2021-08-15	AF	Afghanistan	EMRO	92	152033	11	7021
2021-08-16	AF	Afghanistan	EMRO	109	152142	4	7025
2021-08-17	AF	Afghanistan	EMRO	101	152243	6	7031
2021-08-18	AF	Afghanistan	EMRO	120	152363	12	7043
2021-08-19	AF	Afghanistan	EMRO	48	152411	4	7047
2021-08-20	AF	Afghanistan	EMRO	37	152448	7	7054
2021-08-21	AF	Afghanistan	EMRO	49	152497	11	7065
2021-08-22	AF	Afghanistan	EMRO	14	152511	5	7070
2021-08-23	AF	Afghanistan	EMRO	72	152583	6	7076
2021-08-24	AF	Afghanistan	EMRO	77	152660	7	7083
2021-08-25	AF	Afghanistan	EMRO	62	152722	7	7090
2021-08-26	AF	Afghanistan	EMRO	100	152822	3	7093
2021-08-27	AF	Afghanistan	EMRO	138	152960	8	7101
2021-08-28	AF	Afghanistan	EMRO	47	153007	2	7103
2021-08-29	AF	Afghanistan	EMRO	26	153033	6	7109
2021-08-30	AF	Afghanistan	EMRO	115	153148	7	7116
2021-08-31	AF	Afghanistan	EMRO	72	153220	2	7118
2021-09-01	AF	Afghanistan	EMRO	40	153260	5	7123
2021-09-02	AF	Afghanistan	EMRO	46	153306	4	7127
2021-09-03	AF	Afghanistan	EMRO	69	153375	0	7127
2021-09-04	AF	Afghanistan	EMRO	20	153395	1	7128
2021-09-05	AF	Afghanistan	EMRO	28	153423	4	7132
2021-09-06	AF	Afghanistan	EMRO	111	153534	9	7141
2021-09-07	AF	Afghanistan	EMRO	92	153626	3	7144
2021-09-08	AF	Afghanistan	EMRO	110	153736	7	7151
2021-09-09	AF	Afghanistan	EMRO	104	153840	6	7157
2021-09-10	AF	Afghanistan	EMRO	122	153962	7	7164
2021-09-11	AF	Afghanistan	EMRO	20	153982	3	7167
2021-09-12	AF	Afghanistan	EMRO	8	153990	0	7167
2021-09-13	AF	Afghanistan	EMRO	104	154094	2	7169
2021-09-14	AF	Afghanistan	EMRO	86	154180	2	7171
2021-09-15	AF	Afghanistan	EMRO	103	154283	3	7174
2021-09-16	AF	Afghanistan	EMRO	78	154361	9	7183
2021-09-17	AF	Afghanistan	EMRO	126	154487	3	7186
2021-09-18	AF	Afghanistan	EMRO	45	154532	9	7195
2021-09-19	AF	Afghanistan	EMRO	7	154539	4	7199
2021-09-20	AF	Afghanistan	EMRO	46	154585	0	7199
2021-09-21	AF	Afghanistan	EMRO	127	154712	0	7199
2021-09-22	AF	Afghanistan	EMRO	45	154757	0	7199
2021-09-23	AF	Afghanistan	EMRO	43	154800	0	7199
2021-09-24	AF	Afghanistan	EMRO	38	154838	0	7199
2021-09-25	AF	Afghanistan	EMRO	59	154897	0	7199
2021-09-26	AF	Afghanistan	EMRO	2	154899	0	7199
2021-09-27	AF	Afghanistan	EMRO	51	154950	1	7200
2021-09-28	AF	Afghanistan	EMRO	21	154971	1	7201
2021-09-29	AF	Afghanistan	EMRO	35	155006	3	7204
2021-09-30	AF	Afghanistan	EMRO	46	155052	0	7204
2021-10-01	AF	Afghanistan	EMRO	17	155069	2	7206
2021-10-02	AF	Afghanistan	EMRO	37	155106	3	7209
2021-10-03	AF	Afghanistan	EMRO	35	155141	3	7212
2021-10-04	AF	Afghanistan	EMRO	24	155165	0	7212
2021-10-05	AF	Afghanistan	EMRO	22	155187	2	7214
2021-10-06	AF	Afghanistan	EMRO	31	155218	2	7216
2021-10-07	AF	Afghanistan	EMRO	42	155260	4	7220
2021-10-08	AF	Afghanistan	EMRO	47	155307	1	7221
2021-10-09	AF	Afghanistan	EMRO	19	155326	0	7221
2021-10-10	AF	Afghanistan	EMRO	18	155344	0	7221
2021-10-11	AF	Afghanistan	EMRO	43	155387	5	7226
2021-10-12	AF	Afghanistan	EMRO	31	155418	2	7228
2021-10-13	AF	Afghanistan	EMRO	59	155477	2	7230
2021-10-14	AF	Afghanistan	EMRO	28	155505	4	7234
2021-10-15	AF	Afghanistan	EMRO	55	155560	4	7238
2021-10-16	AF	Afghanistan	EMRO	21	155581	0	7238
2021-10-17	AF	Afghanistan	EMRO	36	155617	0	7238
2021-10-18	AF	Afghanistan	EMRO	24	155641	5	7243
2021-10-19	AF	Afghanistan	EMRO	13	155654	3	7246
2021-10-20	AF	Afghanistan	EMRO	25	155679	1	7247
2021-10-21	AF	Afghanistan	EMRO	58	155737	0	7247
2021-10-22	AF	Afghanistan	EMRO	32	155769	2	7249
2021-10-23	AF	Afghanistan	EMRO	40	155809	3	7252
2021-10-24	AF	Afghanistan	EMRO	9	155818	1	7253
2021-10-25	AF	Afghanistan	EMRO	45	155863	4	7257
2021-10-26	AF	Afghanistan	EMRO	55	155918	3	7260
2021-10-27	AF	Afghanistan	EMRO	31	155949	2	7262
2021-10-28	AF	Afghanistan	EMRO	53	156002	4	7266
2021-10-29	AF	Afghanistan	EMRO	42	156044	2	7268
2021-10-30	AF	Afghanistan	EMRO	30	156074	1	7269
2021-10-31	AF	Afghanistan	EMRO	14	156088	3	7272
2021-11-01	AF	Afghanistan	EMRO	40	156128	8	7280
2021-11-02	AF	Afghanistan	EMRO	34	156162	1	7281
2021-11-03	AF	Afghanistan	EMRO	23	156185	0	7281
2021-11-04	AF	Afghanistan	EMRO	16	156201	3	7284
2021-11-05	AF	Afghanistan	EMRO	40	156241	0	7284
2021-11-06	AF	Afghanistan	EMRO	29	156270	0	7284
2021-11-07	AF	Afghanistan	EMRO	5	156275	0	7284
2021-11-08	AF	Afghanistan	EMRO	20	156295	3	7287
2021-11-09	AF	Afghanistan	EMRO	34	156329	1	7288
2021-11-10	AF	Afghanistan	EMRO	36	156365	2	7290
2021-11-11	AF	Afghanistan	EMRO	49	156414	1	7291
2021-11-12	AF	Afghanistan	EMRO	42	156456	1	7292
2021-11-13	AF	Afghanistan	EMRO	35	156491	0	7292
2021-11-14	AF	Afghanistan	EMRO	21	156512	0	7292
2021-11-15	AF	Afghanistan	EMRO	40	156552	1	7293
2021-11-16	AF	Afghanistan	EMRO	58	156610	1	7294
2021-11-17	AF	Afghanistan	EMRO	39	156649	1	7295
2021-11-18	AF	Afghanistan	EMRO	90	156739	2	7297
2021-11-19	AF	Afghanistan	EMRO	47	156786	2	7299
2021-11-20	AF	Afghanistan	EMRO	44	156830	0	7299
2021-11-21	AF	Afghanistan	EMRO	34	156864	2	7301
2021-11-22	AF	Afghanistan	EMRO	47	156911	2	7303
2021-11-23	AF	Afghanistan	EMRO	50	156961	0	7303
2021-11-24	AF	Afghanistan	EMRO	54	157015	2	7305
2021-11-25	AF	Afghanistan	EMRO	17	157032	1	7306
2021-11-26	AF	Afghanistan	EMRO	112	157144	1	7307
2021-11-27	AF	Afghanistan	EMRO	27	157171	0	7307
2021-11-28	AF	Afghanistan	EMRO	19	157190	1	7308
2021-11-29	AF	Afghanistan	EMRO	28	157218	0	7308
2021-11-30	AF	Afghanistan	EMRO	42	157260	0	7308
2021-12-01	AF	Afghanistan	EMRO	29	157289	0	7308
2021-12-02	AF	Afghanistan	EMRO	70	157359	1	7309
2020-01-03	AL	Albania	EURO	0	0	0	0
2020-01-04	AL	Albania	EURO	0	0	0	0
2020-01-05	AL	Albania	EURO	0	0	0	0
2020-01-06	AL	Albania	EURO	0	0	0	0
2020-01-07	AL	Albania	EURO	0	0	0	0
2020-01-08	AL	Albania	EURO	0	0	0	0
2020-01-09	AL	Albania	EURO	0	0	0	0
2020-01-10	AL	Albania	EURO	0	0	0	0
2020-01-11	AL	Albania	EURO	0	0	0	0
2020-01-12	AL	Albania	EURO	0	0	0	0
2020-01-13	AL	Albania	EURO	0	0	0	0
2020-01-14	AL	Albania	EURO	0	0	0	0
2020-01-15	AL	Albania	EURO	0	0	0	0
2020-01-16	AL	Albania	EURO	0	0	0	0
2020-01-17	AL	Albania	EURO	0	0	0	0
2020-01-18	AL	Albania	EURO	0	0	0	0
2020-01-19	AL	Albania	EURO	0	0	0	0
2020-01-20	AL	Albania	EURO	0	0	0	0
2020-01-21	AL	Albania	EURO	0	0	0	0
2020-01-22	AL	Albania	EURO	0	0	0	0
2020-01-23	AL	Albania	EURO	0	0	0	0
2020-01-24	AL	Albania	EURO	0	0	0	0
2020-01-25	AL	Albania	EURO	0	0	0	0
2020-01-26	AL	Albania	EURO	0	0	0	0
2020-01-27	AL	Albania	EURO	0	0	0	0
2020-01-28	AL	Albania	EURO	0	0	0	0
2020-01-29	AL	Albania	EURO	0	0	0	0
2020-01-30	AL	Albania	EURO	0	0	0	0
2020-01-31	AL	Albania	EURO	0	0	0	0
2020-02-01	AL	Albania	EURO	0	0	0	0
2020-02-02	AL	Albania	EURO	0	0	0	0
2020-02-03	AL	Albania	EURO	0	0	0	0
2020-02-04	AL	Albania	EURO	0	0	0	0
2020-02-05	AL	Albania	EURO	0	0	0	0
2020-02-06	AL	Albania	EURO	0	0	0	0
2020-02-07	AL	Albania	EURO	0	0	0	0
2020-02-08	AL	Albania	EURO	0	0	0	0
2020-02-09	AL	Albania	EURO	0	0	0	0
2020-02-10	AL	Albania	EURO	0	0	0	0
2020-02-11	AL	Albania	EURO	0	0	0	0
2020-02-12	AL	Albania	EURO	0	0	0	0
2020-02-13	AL	Albania	EURO	0	0	0	0
2020-02-14	AL	Albania	EURO	0	0	0	0
2020-02-15	AL	Albania	EURO	0	0	0	0
2020-02-16	AL	Albania	EURO	0	0	0	0
2020-02-17	AL	Albania	EURO	0	0	0	0
2020-02-18	AL	Albania	EURO	0	0	0	0
2020-02-19	AL	Albania	EURO	0	0	0	0
2020-02-20	AL	Albania	EURO	0	0	0	0
2020-02-21	AL	Albania	EURO	0	0	0	0
2020-02-22	AL	Albania	EURO	0	0	0	0
2020-02-23	AL	Albania	EURO	0	0	0	0
2020-02-24	AL	Albania	EURO	0	0	0	0
2020-02-25	AL	Albania	EURO	0	0	0	0
2020-02-26	AL	Albania	EURO	0	0	0	0
2020-02-27	AL	Albania	EURO	0	0	0	0
2020-02-28	AL	Albania	EURO	0	0	0	0
2020-02-29	AL	Albania	EURO	0	0	0	0
2020-03-01	AL	Albania	EURO	0	0	0	0
2020-03-02	AL	Albania	EURO	0	0	0	0
2020-03-03	AL	Albania	EURO	0	0	0	0
2020-03-04	AL	Albania	EURO	0	0	0	0
2020-03-05	AL	Albania	EURO	0	0	0	0
2020-03-06	AL	Albania	EURO	0	0	0	0
2020-03-07	AL	Albania	EURO	0	0	0	0
2020-03-08	AL	Albania	EURO	0	0	0	0
2020-03-09	AL	Albania	EURO	2	2	0	0
2020-03-10	AL	Albania	EURO	0	2	0	0
2020-03-11	AL	Albania	EURO	0	2	0	0
2020-03-12	AL	Albania	EURO	1	3	1	1
2020-03-13	AL	Albania	EURO	0	3	0	1
2020-03-14	AL	Albania	EURO	0	3	0	1
2020-03-15	AL	Albania	EURO	0	3	0	1
2020-03-16	AL	Albania	EURO	2	5	0	1
2020-03-17	AL	Albania	EURO	9	14	0	1
2020-03-18	AL	Albania	EURO	4	18	0	1
2020-03-19	AL	Albania	EURO	3	21	0	1
2020-03-20	AL	Albania	EURO	11	32	0	1
2020-03-21	AL	Albania	EURO	19	51	0	1
2020-03-22	AL	Albania	EURO	0	51	0	1
2020-03-23	AL	Albania	EURO	15	66	2	3
2020-03-24	AL	Albania	EURO	19	85	1	4
2020-03-25	AL	Albania	EURO	23	108	0	4
2020-03-26	AL	Albania	EURO	28	136	1	5
2020-03-27	AL	Albania	EURO	12	148	2	7
2020-03-28	AL	Albania	EURO	11	159	1	8
2020-03-29	AL	Albania	EURO	15	174	1	9
2020-03-30	AL	Albania	EURO	11	185	1	10
2020-03-31	AL	Albania	EURO	20	205	2	12
2020-04-01	AL	Albania	EURO	34	239	2	14
2020-04-02	AL	Albania	EURO	0	239	0	14
2020-04-03	AL	Albania	EURO	0	239	1	15
2020-04-04	AL	Albania	EURO	56	295	1	16
2020-04-05	AL	Albania	EURO	0	295	1	17
2020-04-06	AL	Albania	EURO	44	339	3	20
2020-04-07	AL	Albania	EURO	0	339	1	21
2020-04-08	AL	Albania	EURO	23	362	0	21
2020-04-09	AL	Albania	EURO	9	371	0	21
2020-04-10	AL	Albania	EURO	7	378	1	22
2020-04-11	AL	Albania	EURO	0	378	0	22
2020-04-12	AL	Albania	EURO	30	408	0	22
2020-04-13	AL	Albania	EURO	0	408	0	22
2020-04-14	AL	Albania	EURO	29	437	0	22
2020-04-15	AL	Albania	EURO	0	437	1	23
2020-04-16	AL	Albania	EURO	19	456	1	24
2020-04-17	AL	Albania	EURO	24	480	1	25
2020-04-18	AL	Albania	EURO	30	510	0	25
2020-04-19	AL	Albania	EURO	0	510	0	25
2020-04-20	AL	Albania	EURO	14	524	0	25
2020-04-21	AL	Albania	EURO	47	571	0	25
2020-04-22	AL	Albania	EURO	25	596	0	25
2020-04-23	AL	Albania	EURO	0	596	1	26
2020-04-24	AL	Albania	EURO	44	640	0	26
2020-04-25	AL	Albania	EURO	0	640	0	26
2020-04-26	AL	Albania	EURO	34	674	0	26
2020-04-27	AL	Albania	EURO	14	688	1	27
2020-04-28	AL	Albania	EURO	10	698	0	27
2020-04-29	AL	Albania	EURO	30	728	2	29
2020-04-30	AL	Albania	EURO	7	735	1	30
2020-05-01	AL	Albania	EURO	0	735	0	30
2020-05-02	AL	Albania	EURO	16	751	0	30
2020-05-03	AL	Albania	EURO	6	757	0	30
2020-05-04	AL	Albania	EURO	8	765	0	30
2020-05-05	AL	Albania	EURO	17	782	0	30
2020-05-06	AL	Albania	EURO	12	794	0	30
2020-05-07	AL	Albania	EURO	0	794	0	30
2020-05-08	AL	Albania	EURO	18	812	0	30
2020-05-09	AL	Albania	EURO	6	818	0	30
2020-05-10	AL	Albania	EURO	12	830	0	30
2020-05-11	AL	Albania	EURO	0	830	0	30
2020-05-12	AL	Albania	EURO	4	834	0	30
2020-05-13	AL	Albania	EURO	4	838	0	30
2020-05-14	AL	Albania	EURO	4	842	0	30
2020-05-15	AL	Albania	EURO	18	860	0	30
2020-05-16	AL	Albania	EURO	35	895	0	30
2020-05-17	AL	Albania	EURO	13	908	0	30
2020-05-18	AL	Albania	EURO	2	910	0	30
2020-05-19	AL	Albania	EURO	0	910	0	30
2020-05-20	AL	Albania	EURO	16	926	0	30
2020-05-21	AL	Albania	EURO	5	931	0	30
2020-05-22	AL	Albania	EURO	0	931	0	30
2020-05-23	AL	Albania	EURO	12	943	0	30
2020-05-24	AL	Albania	EURO	8	951	1	31
2020-05-25	AL	Albania	EURO	15	966	0	31
2020-05-26	AL	Albania	EURO	25	991	1	32
2020-05-27	AL	Albania	EURO	21	1012	0	32
2020-05-28	AL	Albania	EURO	26	1038	0	32
2020-05-29	AL	Albania	EURO	23	1061	0	32
2020-05-30	AL	Albania	EURO	23	1084	0	32
2020-05-31	AL	Albania	EURO	14	1098	0	32
2020-06-01	AL	Albania	EURO	7	1105	0	32
2020-06-02	AL	Albania	EURO	36	1141	0	32
2020-06-03	AL	Albania	EURO	20	1161	1	33
2020-06-04	AL	Albania	EURO	36	1197	0	33
2020-06-05	AL	Albania	EURO	15	1212	0	33
2020-06-06	AL	Albania	EURO	20	1232	1	34
2020-06-07	AL	Albania	EURO	14	1246	0	34
2020-06-08	AL	Albania	EURO	17	1263	0	34
2020-06-09	AL	Albania	EURO	36	1299	0	34
2020-06-10	AL	Albania	EURO	42	1341	0	34
2020-06-11	AL	Albania	EURO	44	1385	0	34
2020-06-12	AL	Albania	EURO	31	1416	2	36
2020-06-13	AL	Albania	EURO	48	1464	0	36
2020-06-14	AL	Albania	EURO	57	1521	0	36
2020-06-15	AL	Albania	EURO	69	1590	0	36
2020-06-16	AL	Albania	EURO	82	1672	1	37
2020-06-17	AL	Albania	EURO	50	1722	1	38
2020-06-18	AL	Albania	EURO	66	1788	1	39
2020-06-19	AL	Albania	EURO	50	1838	3	42
2020-06-20	AL	Albania	EURO	0	1838	0	42
2020-06-21	AL	Albania	EURO	53	1891	1	43
2020-06-22	AL	Albania	EURO	104	1995	1	44
2020-06-23	AL	Albania	EURO	52	2047	1	45
2020-06-24	AL	Albania	EURO	67	2114	2	47
2020-06-25	AL	Albania	EURO	78	2192	1	48
2020-06-26	AL	Albania	EURO	77	2269	3	51
2020-06-27	AL	Albania	EURO	61	2330	2	53
2020-06-28	AL	Albania	EURO	72	2402	2	55
2020-06-29	AL	Albania	EURO	64	2466	3	58
2020-06-30	AL	Albania	EURO	69	2535	4	62
2020-07-01	AL	Albania	EURO	45	2580	3	65
2020-07-02	AL	Albania	EURO	82	2662	4	69
2020-07-03	AL	Albania	EURO	90	2752	3	72
2020-07-04	AL	Albania	EURO	67	2819	2	74
2020-07-05	AL	Albania	EURO	74	2893	2	76
2020-07-06	AL	Albania	EURO	71	2964	3	79
2020-07-07	AL	Albania	EURO	74	3038	2	81
2020-07-08	AL	Albania	EURO	68	3106	2	83
2020-07-09	AL	Albania	EURO	82	3188	0	83
2020-07-10	AL	Albania	EURO	90	3278	2	85
2020-07-11	AL	Albania	EURO	93	3371	4	89
2020-07-12	AL	Albania	EURO	83	3454	4	93
2020-07-13	AL	Albania	EURO	117	3571	2	95
2020-07-14	AL	Albania	EURO	96	3667	2	97
2020-07-15	AL	Albania	EURO	85	3752	4	101
2020-07-16	AL	Albania	EURO	99	3851	3	104
2020-07-17	AL	Albania	EURO	55	3906	3	107
2020-07-18	AL	Albania	EURO	0	3906	0	107
2020-07-19	AL	Albania	EURO	102	4008	4	111
2020-07-20	AL	Albania	EURO	82	4090	1	112
2020-07-21	AL	Albania	EURO	81	4171	1	113
2020-07-22	AL	Albania	EURO	119	4290	4	117
2020-07-23	AL	Albania	EURO	68	4358	3	120
2020-07-24	AL	Albania	EURO	108	4466	3	123
2020-07-25	AL	Albania	EURO	104	4570	5	128
2020-07-26	AL	Albania	EURO	67	4637	6	134
2020-07-27	AL	Albania	EURO	126	4763	4	138
2020-07-28	AL	Albania	EURO	117	4880	6	144
2020-07-29	AL	Albania	EURO	117	4997	4	148
2020-07-30	AL	Albania	EURO	108	5105	2	150
2020-07-31	AL	Albania	EURO	92	5197	4	154
2020-08-01	AL	Albania	EURO	79	5276	3	157
2020-08-02	AL	Albania	EURO	120	5396	4	161
2020-08-03	AL	Albania	EURO	123	5519	5	166
2020-08-04	AL	Albania	EURO	101	5620	6	172
2020-08-05	AL	Albania	EURO	130	5750	4	176
2020-08-06	AL	Albania	EURO	139	5889	6	182
2020-08-07	AL	Albania	EURO	127	6016	6	188
2020-08-08	AL	Albania	EURO	135	6151	1	189
2020-08-09	AL	Albania	EURO	124	6275	4	193
2020-08-10	AL	Albania	EURO	136	6411	6	199
2020-08-11	AL	Albania	EURO	125	6536	1	200
2020-08-12	AL	Albania	EURO	140	6676	5	205
2020-08-13	AL	Albania	EURO	141	6817	3	208
2020-08-14	AL	Albania	EURO	154	6971	5	213
2020-08-15	AL	Albania	EURO	146	7117	6	219
2020-08-16	AL	Albania	EURO	143	7260	6	225
2020-08-17	AL	Albania	EURO	120	7380	3	228
2020-08-18	AL	Albania	EURO	119	7499	2	230
2020-08-19	AL	Albania	EURO	155	7654	2	232
2020-08-20	AL	Albania	EURO	158	7812	2	234
2020-08-21	AL	Albania	EURO	155	7967	4	238
2020-08-22	AL	Albania	EURO	152	8119	2	240
2020-08-23	AL	Albania	EURO	156	8275	5	245
2020-08-24	AL	Albania	EURO	152	8427	5	250
2020-08-25	AL	Albania	EURO	178	8605	4	254
2020-08-26	AL	Albania	EURO	154	8759	5	259
2020-08-27	AL	Albania	EURO	168	8927	4	263
2020-08-28	AL	Albania	EURO	156	9083	3	266
2020-08-29	AL	Albania	EURO	112	9195	5	271
2020-08-30	AL	Albania	EURO	84	9279	4	275
2020-08-31	AL	Albania	EURO	101	9380	5	280
2020-09-01	AL	Albania	EURO	133	9513	4	284
2020-09-02	AL	Albania	EURO	93	9606	6	290
2020-09-03	AL	Albania	EURO	122	9728	6	296
2020-09-04	AL	Albania	EURO	116	9844	5	301
2020-09-05	AL	Albania	EURO	123	9967	5	306
2020-09-06	AL	Albania	EURO	135	10102	6	312
2020-09-07	AL	Albania	EURO	153	10255	4	316
2020-09-08	AL	Albania	EURO	151	10406	3	319
2020-09-09	AL	Albania	EURO	147	10553	2	321
2020-09-10	AL	Albania	EURO	151	10704	1	322
2020-09-11	AL	Albania	EURO	156	10860	2	324
2020-09-12	AL	Albania	EURO	161	11021	3	327
2020-09-13	AL	Albania	EURO	164	11185	3	330
2020-09-14	AL	Albania	EURO	168	11353	4	334
2020-09-15	AL	Albania	EURO	167	11520	4	338
2020-09-16	AL	Albania	EURO	152	11672	2	340
2020-09-17	AL	Albania	EURO	144	11816	3	343
2020-09-18	AL	Albania	EURO	132	11948	4	347
2020-09-19	AL	Albania	EURO	125	12073	6	353
2020-09-20	AL	Albania	EURO	153	12226	5	358
2020-09-21	AL	Albania	EURO	159	12385	4	362
2020-09-22	AL	Albania	EURO	150	12535	2	364
2020-09-23	AL	Albania	EURO	131	12666	3	367
2020-09-24	AL	Albania	EURO	121	12787	3	370
2020-09-25	AL	Albania	EURO	134	12921	0	370
2020-09-26	AL	Albania	EURO	124	13045	3	373
2020-09-27	AL	Albania	EURO	108	13153	2	375
2020-09-28	AL	Albania	EURO	106	13259	2	377
2020-09-29	AL	Albania	EURO	132	13391	3	380
2020-09-30	AL	Albania	EURO	127	13518	4	384
2020-10-01	AL	Albania	EURO	131	13649	3	387
2020-10-02	AL	Albania	EURO	157	13806	1	388
2020-10-03	AL	Albania	EURO	159	13965	1	389
2020-10-04	AL	Albania	EURO	152	14117	3	392
2020-10-05	AL	Albania	EURO	149	14266	4	396
2020-10-06	AL	Albania	EURO	144	14410	4	400
2020-10-07	AL	Albania	EURO	158	14568	3	403
2020-10-08	AL	Albania	EURO	162	14730	4	407
2020-10-09	AL	Albania	EURO	169	14899	4	411
2020-10-10	AL	Albania	EURO	167	15066	2	413
2020-10-11	AL	Albania	EURO	165	15231	3	416
2020-10-12	AL	Albania	EURO	168	15399	4	420
2020-10-13	AL	Albania	EURO	171	15570	4	424
2020-10-14	AL	Albania	EURO	182	15752	5	429
2020-10-15	AL	Albania	EURO	203	15955	5	434
2020-10-16	AL	Albania	EURO	257	16212	5	439
2020-10-17	AL	Albania	EURO	289	16501	4	443
2020-10-18	AL	Albania	EURO	273	16774	5	448
2020-10-19	AL	Albania	EURO	281	17055	3	451
2020-10-20	AL	Albania	EURO	295	17350	3	454
2020-10-21	AL	Albania	EURO	301	17651	4	458
2020-10-22	AL	Albania	EURO	297	17948	4	462
2020-10-23	AL	Albania	EURO	302	18250	3	465
2020-10-24	AL	Albania	EURO	306	18556	4	469
2020-10-25	AL	Albania	EURO	302	18858	4	473
2020-10-26	AL	Albania	EURO	299	19157	4	477
2020-10-27	AL	Albania	EURO	288	19445	3	480
2020-10-28	AL	Albania	EURO	284	19729	7	487
2020-10-29	AL	Albania	EURO	311	20040	6	493
2020-10-30	AL	Albania	EURO	275	20315	6	499
2020-10-31	AL	Albania	EURO	319	20634	3	502
2020-11-01	AL	Albania	EURO	241	20875	7	509
2020-11-02	AL	Albania	EURO	327	21202	9	518
2020-11-03	AL	Albania	EURO	321	21523	9	527
2020-11-04	AL	Albania	EURO	381	21904	5	532
2020-11-05	AL	Albania	EURO	396	22300	4	536
2020-11-06	AL	Albania	EURO	421	22721	7	543
2020-11-07	AL	Albania	EURO	489	23210	6	549
2020-11-08	AL	Albania	EURO	495	23705	8	557
2020-11-09	AL	Albania	EURO	501	24206	2	559
2020-11-10	AL	Albania	EURO	525	24731	12	571
2020-11-11	AL	Albania	EURO	563	25294	8	579
2020-11-12	AL	Albania	EURO	507	25801	11	590
2020-11-13	AL	Albania	EURO	410	26211	8	598
2020-11-14	AL	Albania	EURO	490	26701	7	605
2020-11-15	AL	Albania	EURO	532	27233	7	612
2020-11-16	AL	Albania	EURO	597	27830	11	623
2020-11-17	AL	Albania	EURO	602	28432	8	631
2020-11-18	AL	Albania	EURO	694	29126	6	637
2020-11-19	AL	Albania	EURO	711	29837	9	646
2020-11-20	AL	Albania	EURO	786	30623	11	657
2020-11-21	AL	Albania	EURO	836	31459	15	672
2020-11-22	AL	Albania	EURO	737	32196	13	685
2020-11-23	AL	Albania	EURO	565	32761	14	699
2020-11-24	AL	Albania	EURO	795	33556	17	716
2020-11-25	AL	Albania	EURO	744	34300	19	735
2020-11-26	AL	Albania	EURO	644	34944	8	743
2020-11-27	AL	Albania	EURO	656	35600	10	753
2020-11-28	AL	Albania	EURO	645	36245	18	771
2020-11-29	AL	Albania	EURO	545	36790	16	787
2020-11-30	AL	Albania	EURO	835	37625	11	798
2020-12-01	AL	Albania	EURO	557	38182	12	810
2020-12-02	AL	Albania	EURO	832	39014	12	822
2020-12-03	AL	Albania	EURO	705	39719	17	839
2020-12-04	AL	Albania	EURO	782	40501	13	852
2020-12-05	AL	Albania	EURO	801	41302	18	870
2020-12-06	AL	Albania	EURO	846	42148	19	889
2020-12-07	AL	Albania	EURO	840	42988	16	905
2020-12-08	AL	Albania	EURO	695	43683	17	922
2020-12-09	AL	Albania	EURO	753	44436	14	936
2020-12-10	AL	Albania	EURO	752	45188	15	951
2020-12-11	AL	Albania	EURO	873	46061	14	965
2020-12-12	AL	Albania	EURO	802	46863	12	977
2020-12-13	AL	Albania	EURO	879	47742	12	989
2020-12-14	AL	Albania	EURO	788	48530	14	1003
2020-12-15	AL	Albania	EURO	661	49191	13	1016
2020-12-16	AL	Albania	EURO	809	50000	12	1028
2020-12-17	AL	Albania	EURO	637	50637	12	1040
2020-12-18	AL	Albania	EURO	787	51424	15	1055
2020-12-19	AL	Albania	EURO	580	52004	11	1066
2020-12-20	AL	Albania	EURO	538	52542	8	1074
2020-12-21	AL	Albania	EURO	461	53003	14	1088
2020-12-22	AL	Albania	EURO	422	53425	10	1098
2020-12-23	AL	Albania	EURO	389	53814	13	1111
2020-12-24	AL	Albania	EURO	503	54317	6	1117
2020-12-25	AL	Albania	EURO	510	54827	8	1125
2020-12-26	AL	Albania	EURO	553	55380	9	1134
2020-12-27	AL	Albania	EURO	375	55755	9	1143
2020-12-28	AL	Albania	EURO	499	56254	10	1153
2020-12-29	AL	Albania	EURO	318	56572	11	1164
2020-12-30	AL	Albania	EURO	574	57146	6	1170
2020-12-31	AL	Albania	EURO	581	57727	4	1174
2021-01-01	AL	Albania	EURO	589	58316	7	1181
2021-01-02	AL	Albania	EURO	407	58723	5	1186
2021-01-03	AL	Albania	EURO	268	58991	4	1190
2021-01-04	AL	Albania	EURO	447	59438	3	1193
2021-01-05	AL	Albania	EURO	185	59623	6	1199
2021-01-06	AL	Albania	EURO	660	60283	11	1210
2021-01-07	AL	Albania	EURO	725	61008	7	1217
2021-01-08	AL	Albania	EURO	697	61705	6	1223
2021-01-09	AL	Albania	EURO	673	62378	7	1230
2021-01-10	AL	Albania	EURO	655	63033	3	1233
2021-01-11	AL	Albania	EURO	562	63595	8	1241
2021-01-12	AL	Albania	EURO	376	63971	6	1247
2021-01-13	AL	Albania	EURO	656	64627	5	1252
2021-01-14	AL	Albania	EURO	707	65334	4	1256
2021-01-15	AL	Albania	EURO	660	65994	5	1261
2021-01-16	AL	Albania	EURO	641	66635	4	1265
2021-01-17	AL	Albania	EURO	581	67216	5	1270
2021-01-18	AL	Albania	EURO	474	67690	7	1277
2021-01-19	AL	Albania	EURO	292	67982	4	1281
2021-01-20	AL	Albania	EURO	586	68568	6	1287
2021-01-21	AL	Albania	EURO	670	69238	4	1291
2021-01-22	AL	Albania	EURO	678	69916	5	1296
2021-01-23	AL	Albania	EURO	739	70655	7	1303
2021-01-24	AL	Albania	EURO	786	71441	7	1310
2021-01-25	AL	Albania	EURO	833	72274	5	1315
2021-01-26	AL	Albania	EURO	538	72812	9	1324
2021-01-27	AL	Albania	EURO	879	73691	8	1332
2021-01-28	AL	Albania	EURO	876	74567	7	1339
2021-01-29	AL	Albania	EURO	887	75454	11	1350
2021-01-30	AL	Albania	EURO	896	76350	8	1358
2021-01-31	AL	Albania	EURO	901	77251	11	1369
2021-02-01	AL	Albania	EURO	876	78127	11	1380
2021-02-02	AL	Albania	EURO	865	78992	13	1393
2021-02-03	AL	Albania	EURO	942	79934	5	1398
2021-02-04	AL	Albania	EURO	1007	80941	6	1404
2021-02-05	AL	Albania	EURO	1052	81993	14	1418
2021-02-06	AL	Albania	EURO	1089	83082	15	1433
2021-02-07	AL	Albania	EURO	1130	84212	13	1446
2021-02-08	AL	Albania	EURO	1124	85336	14	1460
2021-02-09	AL	Albania	EURO	953	86289	12	1472
2021-02-10	AL	Albania	EURO	1239	87528	16	1488
2021-02-11	AL	Albania	EURO	1143	88671	15	1503
2021-02-12	AL	Albania	EURO	1105	89776	14	1517
2021-02-13	AL	Albania	EURO	1059	90835	14	1531
2021-02-14	AL	Albania	EURO	1152	91987	12	1543
2021-02-15	AL	Albania	EURO	1088	93075	12	1555
2021-02-16	AL	Albania	EURO	775	93850	12	1567
2021-02-17	AL	Albania	EURO	801	94651	15	1582
2021-02-18	AL	Albania	EURO	1075	95726	18	1600
2021-02-19	AL	Albania	EURO	1112	96838	17	1617
2021-02-20	AL	Albania	EURO	1071	97909	19	1636
2021-02-21	AL	Albania	EURO	1153	99062	17	1653
2021-02-22	AL	Albania	EURO	1184	100246	13	1666
2021-02-23	AL	Albania	EURO	1039	101285	15	1681
2021-02-24	AL	Albania	EURO	1021	102306	15	1696
2021-02-25	AL	Albania	EURO	1021	103327	19	1715
2021-02-26	AL	Albania	EURO	986	104313	21	1736
2021-02-27	AL	Albania	EURO	916	105229	20	1756
2021-02-28	AL	Albania	EURO	986	106215	19	1775
2021-03-01	AL	Albania	EURO	952	107167	21	1796
2021-03-02	AL	Albania	EURO	764	107931	20	1816
2021-03-03	AL	Albania	EURO	892	108823	19	1835
2021-03-04	AL	Albania	EURO	851	109674	21	1856
2021-03-05	AL	Albania	EURO	847	110521	20	1876
2021-03-06	AL	Albania	EURO	780	111301	21	1897
2021-03-07	AL	Albania	EURO	777	112078	21	1918
2021-03-08	AL	Albania	EURO	819	112897	21	1939
2021-03-09	AL	Albania	EURO	683	113580	17	1956
2021-03-10	AL	Albania	EURO	629	114209	13	1969
2021-03-11	AL	Albania	EURO	631	114840	17	1986
2021-03-12	AL	Albania	EURO	602	115442	16	2002
2021-03-13	AL	Albania	EURO	681	116123	16	2018
2021-03-14	AL	Albania	EURO	690	116813	12	2030
2021-03-15	AL	Albania	EURO	661	117474	15	2045
2021-03-16	AL	Albania	EURO	543	118017	15	2060
2021-03-17	AL	Albania	EURO	475	118492	17	2077
2021-03-18	AL	Albania	EURO	446	118938	15	2092
2021-03-19	AL	Albania	EURO	590	119528	14	2106
2021-03-20	AL	Albania	EURO	494	120022	16	2122
2021-03-21	AL	Albania	EURO	519	120541	11	2133
2021-03-22	AL	Albania	EURO	659	121200	4	2137
2021-03-23	AL	Albania	EURO	344	121544	8	2145
2021-03-24	AL	Albania	EURO	303	121847	11	2156
2021-03-25	AL	Albania	EURO	448	122295	15	2171
2021-03-26	AL	Albania	EURO	472	122767	13	2184
2021-03-27	AL	Albania	EURO	449	123216	8	2192
2021-03-28	AL	Albania	EURO	425	123641	12	2204
2021-03-29	AL	Albania	EURO	493	124134	6	2210
2021-03-30	AL	Albania	EURO	285	124419	6	2216
2021-03-31	AL	Albania	EURO	304	124723	11	2227
2021-04-01	AL	Albania	EURO	434	125157	8	2235
2021-04-02	AL	Albania	EURO	349	125506	6	2241
2021-04-03	AL	Albania	EURO	336	125842	6	2247
2021-04-04	AL	Albania	EURO	341	126183	9	2256
2021-04-05	AL	Albania	EURO	348	126531	9	2265
2021-04-06	AL	Albania	EURO	264	126795	9	2274
2021-04-07	AL	Albania	EURO	141	126936	9	2283
2021-04-08	AL	Albania	EURO	256	127192	8	2291
2021-04-09	AL	Albania	EURO	317	127509	6	2297
2021-04-10	AL	Albania	EURO	286	127795	7	2304
2021-04-11	AL	Albania	EURO	360	128155	6	2310
2021-04-12	AL	Albania	EURO	238	128393	7	2317
2021-04-13	AL	Albania	EURO	125	128518	4	2321
2021-04-14	AL	Albania	EURO	234	128752	5	2326
2021-04-15	AL	Albania	EURO	207	128959	5	2331
2021-04-16	AL	Albania	EURO	169	129128	4	2335
2021-04-17	AL	Albania	EURO	179	129307	2	2337
2021-04-18	AL	Albania	EURO	149	129456	3	2340
2021-04-19	AL	Albania	EURO	138	129594	2	2342
2021-04-20	AL	Albania	EURO	100	129694	5	2347
2021-04-21	AL	Albania	EURO	148	129842	6	2353
2021-04-22	AL	Albania	EURO	138	129980	5	2358
2021-04-23	AL	Albania	EURO	134	130114	6	2364
2021-04-24	AL	Albania	EURO	156	130270	3	2367
2021-04-25	AL	Albania	EURO	139	130409	5	2372
2021-04-26	AL	Albania	EURO	128	130537	6	2378
2021-04-27	AL	Albania	EURO	69	130606	1	2379
2021-04-28	AL	Albania	EURO	130	130736	4	2383
2021-04-29	AL	Albania	EURO	123	130859	3	2386
2021-04-30	AL	Albania	EURO	118	130977	3	2389
2021-05-01	AL	Albania	EURO	108	131085	5	2394
2021-05-02	AL	Albania	EURO	100	131185	2	2396
2021-05-03	AL	Albania	EURO	53	131238	1	2397
2021-05-04	AL	Albania	EURO	38	131276	2	2399
2021-05-05	AL	Albania	EURO	51	131327	3	2402
2021-05-06	AL	Albania	EURO	92	131419	1	2403
2021-05-07	AL	Albania	EURO	91	131510	3	2406
2021-05-08	AL	Albania	EURO	67	131577	2	2408
2021-05-09	AL	Albania	EURO	89	131666	3	2411
2021-05-10	AL	Albania	EURO	57	131723	1	2412
2021-05-11	AL	Albania	EURO	30	131753	4	2416
2021-05-12	AL	Albania	EURO	50	131803	4	2420
2021-05-13	AL	Albania	EURO	42	131845	3	2423
2021-05-14	AL	Albania	EURO	45	131890	3	2426
2021-05-15	AL	Albania	EURO	49	131939	1	2427
2021-05-16	AL	Albania	EURO	39	131978	2	2429
2021-05-17	AL	Albania	EURO	37	132015	3	2432
2021-05-18	AL	Albania	EURO	17	132032	3	2435
2021-05-19	AL	Albania	EURO	39	132071	1	2436
2021-05-20	AL	Albania	EURO	24	132095	2	2438
2021-05-21	AL	Albania	EURO	23	132118	2	2440
2021-05-22	AL	Albania	EURO	35	132153	1	2441
2021-05-23	AL	Albania	EURO	23	132176	1	2442
2021-05-24	AL	Albania	EURO	33	132209	2	2444
2021-05-25	AL	Albania	EURO	6	132215	1	2445
2021-05-26	AL	Albania	EURO	14	132229	2	2447
2021-05-27	AL	Albania	EURO	15	132244	0	2447
2021-05-28	AL	Albania	EURO	20	132264	0	2447
2021-05-29	AL	Albania	EURO	21	132285	1	2448
2021-05-30	AL	Albania	EURO	12	132297	1	2449
2021-05-31	AL	Albania	EURO	12	132309	1	2450
2021-06-01	AL	Albania	EURO	6	132315	1	2451
2021-06-02	AL	Albania	EURO	22	132337	0	2451
2021-06-03	AL	Albania	EURO	14	132351	0	2451
2021-06-04	AL	Albania	EURO	9	132360	0	2451
2021-06-05	AL	Albania	EURO	12	132372	0	2451
2021-06-06	AL	Albania	EURO	2	132374	0	2451
2021-06-07	AL	Albania	EURO	5	132379	0	2451
2021-06-08	AL	Albania	EURO	5	132384	1	2452
2021-06-09	AL	Albania	EURO	13	132397	0	2452
2021-06-10	AL	Albania	EURO	18	132415	0	2452
2021-06-11	AL	Albania	EURO	11	132426	0	2452
2021-06-12	AL	Albania	EURO	11	132437	1	2453
2021-06-13	AL	Albania	EURO	12	132449	0	2453
2021-06-14	AL	Albania	EURO	10	132459	0	2453
2021-06-15	AL	Albania	EURO	2	132461	0	2453
2021-06-16	AL	Albania	EURO	8	132469	1	2454
2021-06-17	AL	Albania	EURO	7	132476	0	2454
2021-06-18	AL	Albania	EURO	5	132481	0	2454
2021-06-19	AL	Albania	EURO	3	132484	0	2454
2021-06-20	AL	Albania	EURO	4	132488	0	2454
2021-06-21	AL	Albania	EURO	2	132490	0	2454
2021-06-22	AL	Albania	EURO	1	132491	1	2455
2021-06-23	AL	Albania	EURO	5	132496	0	2455
2021-06-24	AL	Albania	EURO	1	132497	0	2455
2021-06-25	AL	Albania	EURO	2	132499	0	2455
2021-06-26	AL	Albania	EURO	7	132506	0	2455
2021-06-27	AL	Albania	EURO	3	132509	1	2456
2021-06-28	AL	Albania	EURO	3	132512	0	2456
2021-06-29	AL	Albania	EURO	1	132513	0	2456
2021-06-30	AL	Albania	EURO	1	132514	0	2456
2021-07-01	AL	Albania	EURO	7	132521	0	2456
2021-07-02	AL	Albania	EURO	2	132523	0	2456
2021-07-03	AL	Albania	EURO	3	132526	0	2456
2021-07-04	AL	Albania	EURO	8	132534	0	2456
2021-07-05	AL	Albania	EURO	1	132535	0	2456
2021-07-06	AL	Albania	EURO	2	132537	0	2456
2021-07-07	AL	Albania	EURO	7	132544	0	2456
2021-07-08	AL	Albania	EURO	13	132557	0	2456
2021-07-09	AL	Albania	EURO	8	132565	0	2456
2021-07-10	AL	Albania	EURO	15	132580	0	2456
2021-07-11	AL	Albania	EURO	7	132587	0	2456
2021-07-12	AL	Albania	EURO	5	132592	0	2456
2021-07-13	AL	Albania	EURO	5	132597	0	2456
2021-07-14	AL	Albania	EURO	11	132608	0	2456
2021-07-15	AL	Albania	EURO	8	132616	0	2456
2021-07-16	AL	Albania	EURO	13	132629	0	2456
2021-07-17	AL	Albania	EURO	18	132647	0	2456
2021-07-18	AL	Albania	EURO	18	132665	0	2456
2021-07-19	AL	Albania	EURO	21	132686	0	2456
2021-07-20	AL	Albania	EURO	11	132697	0	2456
2021-07-21	AL	Albania	EURO	43	132740	0	2456
2021-07-22	AL	Albania	EURO	23	132763	0	2456
2021-07-23	AL	Albania	EURO	34	132797	0	2456
2021-07-24	AL	Albania	EURO	31	132828	0	2456
2021-07-25	AL	Albania	EURO	25	132853	0	2456
2021-07-26	AL	Albania	EURO	22	132875	0	2456
2021-07-27	AL	Albania	EURO	16	132891	0	2456
2021-07-28	AL	Albania	EURO	31	132922	0	2456
2021-07-29	AL	Albania	EURO	30	132952	1	2457
2021-07-30	AL	Albania	EURO	47	132999	0	2457
2021-07-31	AL	Albania	EURO	37	133036	0	2457
2021-08-01	AL	Albania	EURO	45	133081	0	2457
2021-08-02	AL	Albania	EURO	40	133121	0	2457
2021-08-03	AL	Albania	EURO	25	133146	0	2457
2021-08-04	AL	Albania	EURO	65	133211	0	2457
2021-08-05	AL	Albania	EURO	99	133310	0	2457
2021-08-06	AL	Albania	EURO	132	133442	0	2457
2021-08-07	AL	Albania	EURO	149	133591	1	2458
2021-08-08	AL	Albania	EURO	139	133730	1	2459
2021-08-09	AL	Albania	EURO	182	133912	0	2459
2021-08-10	AL	Albania	EURO	69	133981	1	2460
2021-08-11	AL	Albania	EURO	220	134201	0	2460
2021-08-12	AL	Albania	EURO	286	134487	0	2460
2021-08-13	AL	Albania	EURO	274	134761	0	2460
2021-08-14	AL	Albania	EURO	379	135140	1	2461
2021-08-15	AL	Albania	EURO	410	135550	2	2463
2021-08-16	AL	Albania	EURO	397	135947	1	2464
2021-08-17	AL	Albania	EURO	200	136147	2	2466
2021-08-18	AL	Albania	EURO	451	136598	2	2468
2021-08-19	AL	Albania	EURO	477	137075	3	2471
2021-08-20	AL	Albania	EURO	522	137597	2	2473
2021-08-21	AL	Albania	EURO	535	138132	2	2475
2021-08-22	AL	Albania	EURO	658	138790	2	2477
2021-08-23	AL	Albania	EURO	534	139324	1	2478
2021-08-24	AL	Albania	EURO	397	139721	0	2478
2021-08-25	AL	Albania	EURO	800	140521	2	2480
2021-08-26	AL	Albania	EURO	844	141365	3	2483
2021-08-27	AL	Albania	EURO	888	142253	3	2486
2021-08-28	AL	Albania	EURO	921	143174	1	2487
2021-08-29	AL	Albania	EURO	905	144079	3	2490
2021-08-30	AL	Albania	EURO	768	144847	2	2492
2021-08-31	AL	Albania	EURO	486	145333	3	2495
2021-09-01	AL	Albania	EURO	1054	146387	3	2498
2021-09-02	AL	Albania	EURO	982	147369	3	2501
2021-09-03	AL	Albania	EURO	853	148222	4	2505
2021-09-04	AL	Albania	EURO	895	149117	3	2508
2021-09-05	AL	Albania	EURO	984	150101	4	2512
2021-09-06	AL	Albania	EURO	896	150997	3	2515
2021-09-07	AL	Albania	EURO	502	151499	4	2519
2021-09-08	AL	Albania	EURO	740	152239	4	2523
2021-09-09	AL	Albania	EURO	1079	153318	5	2528
2021-09-10	AL	Albania	EURO	998	154316	3	2531
2021-09-11	AL	Albania	EURO	977	155293	4	2535
2021-09-12	AL	Albania	EURO	869	156162	4	2539
2021-09-13	AL	Albania	EURO	864	157026	4	2543
2021-09-14	AL	Albania	EURO	410	157436	5	2548
2021-09-15	AL	Albania	EURO	995	158431	5	2553
2021-09-16	AL	Albania	EURO	992	159423	4	2557
2021-09-17	AL	Albania	EURO	942	160365	6	2563
2021-09-18	AL	Albania	EURO	959	161324	6	2569
2021-09-19	AL	Albania	EURO	849	162173	5	2574
2021-09-20	AL	Albania	EURO	780	162953	6	2580
2021-09-21	AL	Albania	EURO	451	163404	7	2587
2021-09-22	AL	Albania	EURO	872	164276	7	2594
2021-09-23	AL	Albania	EURO	820	165096	7	2601
2021-09-24	AL	Albania	EURO	768	165864	8	2609
2021-09-25	AL	Albania	EURO	826	166690	10	2619
2021-09-26	AL	Albania	EURO	664	167354	10	2629
2021-09-27	AL	Albania	EURO	539	167893	11	2640
2021-09-28	AL	Albania	EURO	295	168188	13	2653
2021-09-29	AL	Albania	EURO	594	168782	15	2668
2021-09-30	AL	Albania	EURO	680	169462	17	2685
2021-10-01	AL	Albania	EURO	669	170131	13	2698
2021-10-02	AL	Albania	EURO	647	170778	7	2705
2021-10-03	AL	Albania	EURO	549	171327	5	2710
2021-10-04	AL	Albania	EURO	467	171794	3	2713
2021-10-05	AL	Albania	EURO	207	172001	5	2718
2021-10-06	AL	Albania	EURO	617	172618	7	2725
2021-10-07	AL	Albania	EURO	572	173190	9	2734
2021-10-08	AL	Albania	EURO	533	173723	12	2746
2021-10-09	AL	Albania	EURO	445	174168	7	2753
2021-10-10	AL	Albania	EURO	475	174643	6	2759
2021-10-11	AL	Albania	EURO	325	174968	9	2768
2021-10-12	AL	Albania	EURO	195	175163	9	2777
2021-10-13	AL	Albania	EURO	501	175664	6	2783
2021-10-14	AL	Albania	EURO	508	176172	5	2788
2021-10-15	AL	Albania	EURO	495	176667	9	2797
2021-10-16	AL	Albania	EURO	441	177108	10	2807
2021-10-17	AL	Albania	EURO	428	177536	3	2810
2021-10-18	AL	Albania	EURO	435	177971	10	2820
2021-10-19	AL	Albania	EURO	217	178188	9	2829
2021-10-20	AL	Albania	EURO	616	178804	12	2841
2021-10-21	AL	Albania	EURO	659	179463	8	2849
2021-10-22	AL	Albania	EURO	566	180029	6	2855
2021-10-23	AL	Albania	EURO	594	180623	8	2863
2021-10-24	AL	Albania	EURO	629	181252	7	2870
2021-10-25	AL	Albania	EURO	444	181696	4	2874
2021-10-26	AL	Albania	EURO	264	181960	6	2880
2021-10-27	AL	Albania	EURO	650	182610	8	2888
2021-10-28	AL	Albania	EURO	672	183282	5	2893
2021-10-29	AL	Albania	EURO	591	183873	9	2902
2021-10-30	AL	Albania	EURO	467	184340	7	2909
2021-10-31	AL	Albania	EURO	547	184887	7	2916
2021-11-01	AL	Albania	EURO	413	185300	8	2924
2021-11-02	AL	Albania	EURO	197	185497	7	2931
2021-11-03	AL	Albania	EURO	725	186222	6	2937
2021-11-04	AL	Albania	EURO	571	186793	3	2940
2021-11-05	AL	Albania	EURO	570	187363	4	2944
2021-11-06	AL	Albania	EURO	631	187994	4	2948
2021-11-07	AL	Albania	EURO	563	188557	2	2950
2021-11-08	AL	Albania	EURO	568	189125	5	2955
2021-11-09	AL	Albania	EURO	230	189355	11	2966
2021-11-10	AL	Albania	EURO	770	190125	4	2970
2021-11-11	AL	Albania	EURO	690	190815	5	2975
2021-11-12	AL	Albania	EURO	625	191440	3	2978
2021-11-13	AL	Albania	EURO	573	192013	5	2983
2021-11-14	AL	Albania	EURO	587	192600	3	2986
2021-11-15	AL	Albania	EURO	475	193075	4	2990
2021-11-16	AL	Albania	EURO	194	193269	7	2997
2021-11-17	AL	Albania	EURO	587	193856	7	3004
2021-11-18	AL	Albania	EURO	616	194472	10	3014
2021-11-19	AL	Albania	EURO	549	195021	8	3022
2021-11-20	AL	Albania	EURO	502	195523	7	3029
2021-11-21	AL	Albania	EURO	465	195988	6	3035
2021-11-22	AL	Albania	EURO	405	196393	5	3040
2021-11-23	AL	Albania	EURO	218	196611	9	3049
2021-11-24	AL	Albania	EURO	556	197167	4	3053
2021-11-25	AL	Albania	EURO	609	197776	10	3063
2021-11-26	AL	Albania	EURO	516	198292	5	3068
2021-11-27	AL	Albania	EURO	440	198732	9	3077
2021-11-28	AL	Albania	EURO	405	199137	8	3085
2021-11-29	AL	Albania	EURO	418	199555	4	3089
2021-11-30	AL	Albania	EURO	195	199750	3	3092
2021-12-01	AL	Albania	EURO	195	199945	4	3096
2021-12-02	AL	Albania	EURO	228	200173	5	3101
2020-01-03	DZ	Algeria	AFRO	0	0	0	0
2020-01-04	DZ	Algeria	AFRO	0	0	0	0
2020-01-05	DZ	Algeria	AFRO	0	0	0	0
2020-01-06	DZ	Algeria	AFRO	0	0	0	0
2020-01-07	DZ	Algeria	AFRO	0	0	0	0
2020-01-08	DZ	Algeria	AFRO	0	0	0	0
2020-01-09	DZ	Algeria	AFRO	0	0	0	0
2020-01-10	DZ	Algeria	AFRO	0	0	0	0
2020-01-11	DZ	Algeria	AFRO	0	0	0	0
2020-01-12	DZ	Algeria	AFRO	0	0	0	0
2020-01-13	DZ	Algeria	AFRO	0	0	0	0
2020-01-14	DZ	Algeria	AFRO	0	0	0	0
2020-01-15	DZ	Algeria	AFRO	0	0	0	0
2020-01-16	DZ	Algeria	AFRO	0	0	0	0
2020-01-17	DZ	Algeria	AFRO	0	0	0	0
2020-01-18	DZ	Algeria	AFRO	0	0	0	0
2020-01-19	DZ	Algeria	AFRO	0	0	0	0
2020-01-20	DZ	Algeria	AFRO	0	0	0	0
2020-01-21	DZ	Algeria	AFRO	0	0	0	0
2020-01-22	DZ	Algeria	AFRO	0	0	0	0
2020-01-23	DZ	Algeria	AFRO	0	0	0	0
2020-01-24	DZ	Algeria	AFRO	0	0	0	0
2020-01-25	DZ	Algeria	AFRO	0	0	0	0
2020-01-26	DZ	Algeria	AFRO	0	0	0	0
2020-01-27	DZ	Algeria	AFRO	0	0	0	0
2020-01-28	DZ	Algeria	AFRO	0	0	0	0
2020-01-29	DZ	Algeria	AFRO	0	0	0	0
2020-01-30	DZ	Algeria	AFRO	0	0	0	0
2020-01-31	DZ	Algeria	AFRO	0	0	0	0
2020-02-01	DZ	Algeria	AFRO	0	0	0	0
2020-02-02	DZ	Algeria	AFRO	0	0	0	0
2020-02-03	DZ	Algeria	AFRO	0	0	0	0
2020-02-04	DZ	Algeria	AFRO	0	0	0	0
2020-02-05	DZ	Algeria	AFRO	0	0	0	0
2020-02-06	DZ	Algeria	AFRO	0	0	0	0
2020-02-07	DZ	Algeria	AFRO	0	0	0	0
2020-02-08	DZ	Algeria	AFRO	0	0	0	0
2020-02-09	DZ	Algeria	AFRO	0	0	0	0
2020-02-10	DZ	Algeria	AFRO	0	0	0	0
2020-02-11	DZ	Algeria	AFRO	0	0	0	0
2020-02-12	DZ	Algeria	AFRO	0	0	0	0
2020-02-13	DZ	Algeria	AFRO	0	0	0	0
2020-02-14	DZ	Algeria	AFRO	0	0	0	0
2020-02-15	DZ	Algeria	AFRO	0	0	0	0
2020-02-16	DZ	Algeria	AFRO	0	0	0	0
2020-02-17	DZ	Algeria	AFRO	0	0	0	0
2020-02-18	DZ	Algeria	AFRO	0	0	0	0
2020-02-19	DZ	Algeria	AFRO	0	0	0	0
2020-02-20	DZ	Algeria	AFRO	0	0	0	0
2020-02-21	DZ	Algeria	AFRO	0	0	0	0
2020-02-22	DZ	Algeria	AFRO	0	0	0	0
2020-02-23	DZ	Algeria	AFRO	0	0	0	0
2020-02-24	DZ	Algeria	AFRO	0	0	0	0
2020-02-25	DZ	Algeria	AFRO	5	5	0	0
2020-02-26	DZ	Algeria	AFRO	0	5	0	0
2020-02-27	DZ	Algeria	AFRO	0	5	0	0
2020-02-28	DZ	Algeria	AFRO	0	5	0	0
2020-02-29	DZ	Algeria	AFRO	0	5	0	0
2020-03-01	DZ	Algeria	AFRO	0	5	0	0
2020-03-02	DZ	Algeria	AFRO	2	7	0	0
2020-03-03	DZ	Algeria	AFRO	2	9	0	0
2020-03-04	DZ	Algeria	AFRO	3	12	0	0
2020-03-05	DZ	Algeria	AFRO	4	16	0	0
2020-03-06	DZ	Algeria	AFRO	5	21	0	0
2020-03-07	DZ	Algeria	AFRO	0	21	0	0
2020-03-08	DZ	Algeria	AFRO	0	21	0	0
2020-03-09	DZ	Algeria	AFRO	3	24	0	0
2020-03-10	DZ	Algeria	AFRO	0	24	0	0
2020-03-11	DZ	Algeria	AFRO	0	24	0	0
2020-03-12	DZ	Algeria	AFRO	5	29	1	1
2020-03-13	DZ	Algeria	AFRO	0	29	0	1
2020-03-14	DZ	Algeria	AFRO	1	30	1	2
2020-03-15	DZ	Algeria	AFRO	11	41	1	3
2020-03-16	DZ	Algeria	AFRO	12	53	1	4
2020-03-17	DZ	Algeria	AFRO	11	64	0	4
2020-03-18	DZ	Algeria	AFRO	12	76	2	6
2020-03-19	DZ	Algeria	AFRO	10	86	1	7
2020-03-20	DZ	Algeria	AFRO	8	94	3	10
2020-03-21	DZ	Algeria	AFRO	0	94	5	15
2020-03-22	DZ	Algeria	AFRO	45	139	0	15
2020-03-23	DZ	Algeria	AFRO	62	201	2	17
2020-03-24	DZ	Algeria	AFRO	30	231	0	17
2020-03-25	DZ	Algeria	AFRO	33	264	0	17
2020-03-26	DZ	Algeria	AFRO	0	264	0	17
2020-03-27	DZ	Algeria	AFRO	41	305	4	21
2020-03-28	DZ	Algeria	AFRO	62	367	4	25
2020-03-29	DZ	Algeria	AFRO	42	409	1	26
2020-03-30	DZ	Algeria	AFRO	45	454	3	29
2020-03-31	DZ	Algeria	AFRO	57	511	2	31
2020-04-01	DZ	Algeria	AFRO	73	584	4	35
2020-04-02	DZ	Algeria	AFRO	263	847	23	58
2020-04-03	DZ	Algeria	AFRO	139	986	25	83
2020-04-04	DZ	Algeria	AFRO	185	1171	22	105
2020-04-05	DZ	Algeria	AFRO	80	1251	25	130
2020-04-06	DZ	Algeria	AFRO	0	1251	0	130
2020-04-07	DZ	Algeria	AFRO	172	1423	43	173
2020-04-08	DZ	Algeria	AFRO	45	1468	21	194
2020-04-09	DZ	Algeria	AFRO	104	1572	11	205
2020-04-10	DZ	Algeria	AFRO	94	1666	30	235
2020-04-11	DZ	Algeria	AFRO	95	1761	21	256
2020-04-12	DZ	Algeria	AFRO	64	1825	19	275
2020-04-13	DZ	Algeria	AFRO	89	1914	18	293
2020-04-14	DZ	Algeria	AFRO	69	1983	20	313
2020-04-15	DZ	Algeria	AFRO	87	2070	13	326
2020-04-16	DZ	Algeria	AFRO	90	2160	10	336
2020-04-17	DZ	Algeria	AFRO	108	2268	12	348
2020-04-18	DZ	Algeria	AFRO	150	2418	16	364
2020-04-19	DZ	Algeria	AFRO	116	2534	3	367
2020-04-20	DZ	Algeria	AFRO	95	2629	8	375
2020-04-21	DZ	Algeria	AFRO	89	2718	9	384
2020-04-22	DZ	Algeria	AFRO	93	2811	8	392
2020-04-23	DZ	Algeria	AFRO	99	2910	10	402
2020-04-24	DZ	Algeria	AFRO	97	3007	5	407
2020-04-25	DZ	Algeria	AFRO	120	3127	8	415
2020-04-26	DZ	Algeria	AFRO	129	3256	4	419
2020-04-27	DZ	Algeria	AFRO	126	3382	6	425
2020-04-28	DZ	Algeria	AFRO	135	3517	7	432
2020-04-29	DZ	Algeria	AFRO	132	3649	5	437
2020-04-30	DZ	Algeria	AFRO	199	3848	7	444
2020-05-01	DZ	Algeria	AFRO	158	4006	6	450
2020-05-02	DZ	Algeria	AFRO	148	4154	3	453
2020-05-03	DZ	Algeria	AFRO	141	4295	6	459
2020-05-04	DZ	Algeria	AFRO	179	4474	4	463
2020-05-05	DZ	Algeria	AFRO	174	4648	2	465
2020-05-06	DZ	Algeria	AFRO	190	4838	5	470
2020-05-07	DZ	Algeria	AFRO	159	4997	6	476
2020-05-08	DZ	Algeria	AFRO	185	5182	7	483
2020-05-09	DZ	Algeria	AFRO	187	5369	5	488
2020-05-10	DZ	Algeria	AFRO	189	5558	6	494
2020-05-11	DZ	Algeria	AFRO	165	5723	8	502
2020-05-12	DZ	Algeria	AFRO	168	5891	5	507
2020-05-13	DZ	Algeria	AFRO	176	6067	8	515
2020-05-14	DZ	Algeria	AFRO	186	6253	7	522
2020-05-15	DZ	Algeria	AFRO	189	6442	7	529
2020-05-16	DZ	Algeria	AFRO	188	6630	7	536
2020-05-17	DZ	Algeria	AFRO	191	6821	6	542
2020-05-18	DZ	Algeria	AFRO	198	7019	6	548
2020-05-19	DZ	Algeria	AFRO	182	7201	7	555
2020-05-20	DZ	Algeria	AFRO	176	7377	6	561
2020-05-21	DZ	Algeria	AFRO	165	7542	7	568
2020-05-22	DZ	Algeria	AFRO	186	7728	7	575
2020-05-23	DZ	Algeria	AFRO	190	7918	7	582
2020-05-24	DZ	Algeria	AFRO	195	8113	10	592
2020-05-25	DZ	Algeria	AFRO	193	8306	8	600
2020-05-26	DZ	Algeria	AFRO	197	8503	9	609
2020-05-27	DZ	Algeria	AFRO	194	8697	8	617
2020-05-28	DZ	Algeria	AFRO	160	8857	6	623
2020-05-29	DZ	Algeria	AFRO	140	8997	7	630
2020-05-30	DZ	Algeria	AFRO	137	9134	8	638
2020-05-31	DZ	Algeria	AFRO	133	9267	8	646
2020-06-01	DZ	Algeria	AFRO	127	9394	7	653
2020-06-02	DZ	Algeria	AFRO	119	9513	8	661
2020-06-03	DZ	Algeria	AFRO	113	9626	6	667
2020-06-04	DZ	Algeria	AFRO	107	9733	6	673
2020-06-05	DZ	Algeria	AFRO	98	9831	8	681
2020-06-06	DZ	Algeria	AFRO	104	9935	9	690
2020-06-07	DZ	Algeria	AFRO	115	10050	8	698
2020-06-08	DZ	Algeria	AFRO	104	10154	9	707
2020-06-09	DZ	Algeria	AFRO	111	10265	8	715
2020-06-10	DZ	Algeria	AFRO	117	10382	9	724
2020-06-11	DZ	Algeria	AFRO	102	10484	8	732
2020-06-12	DZ	Algeria	AFRO	105	10589	9	741
2020-06-13	DZ	Algeria	AFRO	109	10698	10	751
2020-06-14	DZ	Algeria	AFRO	112	10810	9	760
2020-06-15	DZ	Algeria	AFRO	109	10919	7	767
2020-06-16	DZ	Algeria	AFRO	112	11031	10	777
2020-06-17	DZ	Algeria	AFRO	116	11147	11	788
2020-06-18	DZ	Algeria	AFRO	121	11268	11	799
2020-06-19	DZ	Algeria	AFRO	117	11385	12	811
2020-06-20	DZ	Algeria	AFRO	119	11504	14	825
2020-06-21	DZ	Algeria	AFRO	127	11631	12	837
2020-06-22	DZ	Algeria	AFRO	140	11771	8	845
2020-06-23	DZ	Algeria	AFRO	149	11920	7	852
2020-06-24	DZ	Algeria	AFRO	156	12076	9	861
2020-06-25	DZ	Algeria	AFRO	172	12248	8	869
2020-06-26	DZ	Algeria	AFRO	197	12445	9	878
2020-06-27	DZ	Algeria	AFRO	240	12685	7	885
2020-06-28	DZ	Algeria	AFRO	283	12968	7	892
2020-06-29	DZ	Algeria	AFRO	305	13273	5	897
2020-06-30	DZ	Algeria	AFRO	298	13571	8	905
2020-07-01	DZ	Algeria	AFRO	336	13907	7	912
2020-07-02	DZ	Algeria	AFRO	365	14272	8	920
2020-07-03	DZ	Algeria	AFRO	385	14657	8	928
2020-07-04	DZ	Algeria	AFRO	413	15070	9	937
2020-07-05	DZ	Algeria	AFRO	430	15500	9	946
2020-07-06	DZ	Algeria	AFRO	441	15941	6	952
2020-07-07	DZ	Algeria	AFRO	463	16404	7	959
2020-07-08	DZ	Algeria	AFRO	475	16879	9	968
2020-07-09	DZ	Algeria	AFRO	469	17348	10	978
2020-07-10	DZ	Algeria	AFRO	460	17808	10	988
2020-07-11	DZ	Algeria	AFRO	434	18242	8	996
2020-07-12	DZ	Algeria	AFRO	470	18712	8	1004
2020-07-13	DZ	Algeria	AFRO	483	19195	7	1011
2020-07-14	DZ	Algeria	AFRO	494	19689	7	1018
2020-07-15	DZ	Algeria	AFRO	527	20216	10	1028
2020-07-16	DZ	Algeria	AFRO	554	20770	12	1040
2020-07-17	DZ	Algeria	AFRO	585	21355	12	1052
2020-07-18	DZ	Algeria	AFRO	593	21948	5	1057
2020-07-19	DZ	Algeria	AFRO	601	22549	11	1068
2020-07-20	DZ	Algeria	AFRO	535	23084	10	1078
2020-07-21	DZ	Algeria	AFRO	607	23691	9	1087
2020-07-22	DZ	Algeria	AFRO	587	24278	13	1100
2020-07-23	DZ	Algeria	AFRO	594	24872	11	1111
2020-07-24	DZ	Algeria	AFRO	612	25484	13	1124
2020-07-25	DZ	Algeria	AFRO	675	26159	12	1136
2020-07-26	DZ	Algeria	AFRO	0	26159	0	1136
2020-07-27	DZ	Algeria	AFRO	1198	27357	19	1155
2020-07-28	DZ	Algeria	AFRO	616	27973	8	1163
2020-07-29	DZ	Algeria	AFRO	642	28615	11	1174
2020-07-30	DZ	Algeria	AFRO	614	29229	12	1186
2020-07-31	DZ	Algeria	AFRO	602	29831	14	1200
2020-08-01	DZ	Algeria	AFRO	563	30394	10	1210
2020-08-02	DZ	Algeria	AFRO	556	30950	13	1223
2020-08-03	DZ	Algeria	AFRO	515	31465	8	1231
2020-08-04	DZ	Algeria	AFRO	507	31972	-2	1229
2020-08-05	DZ	Algeria	AFRO	532	32504	19	1248
2020-08-06	DZ	Algeria	AFRO	551	33055	13	1261
2020-08-07	DZ	Algeria	AFRO	571	33626	12	1273
2020-08-08	DZ	Algeria	AFRO	529	34155	9	1282
2020-08-09	DZ	Algeria	AFRO	538	34693	11	1293
2020-08-10	DZ	Algeria	AFRO	521	35214	9	1302
2020-08-11	DZ	Algeria	AFRO	498	35712	10	1312
2020-08-12	DZ	Algeria	AFRO	492	36204	10	1322
2020-08-13	DZ	Algeria	AFRO	495	36699	11	1333
2020-08-14	DZ	Algeria	AFRO	488	37187	8	1341
2020-08-15	DZ	Algeria	AFRO	477	37664	10	1351
2020-08-16	DZ	Algeria	AFRO	469	38133	9	1360
2020-08-17	DZ	Algeria	AFRO	450	38583	10	1370
2020-08-18	DZ	Algeria	AFRO	442	39025	9	1379
2020-08-19	DZ	Algeria	AFRO	0	39025	0	1379
2020-08-20	DZ	Algeria	AFRO	822	39847	23	1402
2020-08-21	DZ	Algeria	AFRO	411	40258	9	1411
2020-08-22	DZ	Algeria	AFRO	0	40258	0	1411
2020-08-23	DZ	Algeria	AFRO	810	41068	13	1424
2020-08-24	DZ	Algeria	AFRO	392	41460	1	1425
2020-08-25	DZ	Algeria	AFRO	398	41858	21	1446
2020-08-26	DZ	Algeria	AFRO	370	42228	10	1456
2020-08-27	DZ	Algeria	AFRO	391	42619	9	1465
2020-08-28	DZ	Algeria	AFRO	397	43016	10	1475
2020-08-29	DZ	Algeria	AFRO	387	43403	8	1483
2020-08-30	DZ	Algeria	AFRO	379	43782	8	1491
2020-08-31	DZ	Algeria	AFRO	364	44146	10	1501
2020-09-01	DZ	Algeria	AFRO	348	44494	9	1510
2020-09-02	DZ	Algeria	AFRO	339	44833	8	1518
2020-09-03	DZ	Algeria	AFRO	325	45158	7	1525
2020-09-04	DZ	Algeria	AFRO	311	45469	6	1531
2020-09-05	DZ	Algeria	AFRO	304	45773	8	1539
2020-09-06	DZ	Algeria	AFRO	298	46071	10	1549
2020-09-07	DZ	Algeria	AFRO	293	46364	7	1556
2020-09-08	DZ	Algeria	AFRO	289	46653	6	1562
2020-09-09	DZ	Algeria	AFRO	285	46938	9	1571
2020-09-10	DZ	Algeria	AFRO	278	47216	10	1581
2020-09-11	DZ	Algeria	AFRO	272	47488	10	1591
2020-09-12	DZ	Algeria	AFRO	264	47752	8	1599
2020-09-13	DZ	Algeria	AFRO	255	48007	6	1605
2020-09-14	DZ	Algeria	AFRO	0	48007	0	1605
2020-09-15	DZ	Algeria	AFRO	489	48496	15	1620
2020-09-16	DZ	Algeria	AFRO	238	48734	12	1632
2020-09-17	DZ	Algeria	AFRO	232	48966	13	1645
2020-09-18	DZ	Algeria	AFRO	228	49194	9	1654
2020-09-19	DZ	Algeria	AFRO	219	49413	5	1659
2020-09-20	DZ	Algeria	AFRO	210	49623	6	1665
2020-09-21	DZ	Algeria	AFRO	203	49826	7	1672
2020-09-22	DZ	Algeria	AFRO	197	50023	7	1679
2020-09-23	DZ	Algeria	AFRO	191	50214	10	1689
2020-09-24	DZ	Algeria	AFRO	186	50400	9	1698
2020-09-25	DZ	Algeria	AFRO	0	50400	0	1698
2020-09-26	DZ	Algeria	AFRO	354	50754	9	1707
2020-09-27	DZ	Algeria	AFRO	160	50914	4	1711
2020-09-28	DZ	Algeria	AFRO	153	51067	3	1714
2020-09-29	DZ	Algeria	AFRO	146	51213	5	1719
2020-09-30	DZ	Algeria	AFRO	155	51368	7	1726
2020-10-01	DZ	Algeria	AFRO	162	51530	10	1736
2020-10-02	DZ	Algeria	AFRO	160	51690	5	1741
2020-10-03	DZ	Algeria	AFRO	157	51847	8	1749
2020-10-04	DZ	Algeria	AFRO	148	51995	7	1756
2020-10-05	DZ	Algeria	AFRO	141	52136	4	1760
2020-10-06	DZ	Algeria	AFRO	134	52270	8	1768
2020-10-07	DZ	Algeria	AFRO	129	52399	5	1773
2020-10-08	DZ	Algeria	AFRO	121	52520	6	1779
2020-10-09	DZ	Algeria	AFRO	138	52658	4	1783
2020-10-10	DZ	Algeria	AFRO	146	52804	6	1789
2020-10-11	DZ	Algeria	AFRO	136	52940	6	1795
2020-10-12	DZ	Algeria	AFRO	132	53072	6	1801
2020-10-13	DZ	Algeria	AFRO	153	53225	8	1809
2020-10-14	DZ	Algeria	AFRO	174	53399	9	1818
2020-10-15	DZ	Algeria	AFRO	0	53399	0	1818
2020-10-16	DZ	Algeria	AFRO	378	53777	18	1836
2020-10-17	DZ	Algeria	AFRO	221	53998	5	1841
2020-10-18	DZ	Algeria	AFRO	205	54203	5	1846
2020-10-19	DZ	Algeria	AFRO	199	54402	10	1856
2020-10-20	DZ	Algeria	AFRO	214	54616	9	1865
2020-10-21	DZ	Algeria	AFRO	223	54839	8	1873
2020-10-22	DZ	Algeria	AFRO	252	55091	7	1880
2020-10-23	DZ	Algeria	AFRO	266	55357	8	1888
2020-10-24	DZ	Algeria	AFRO	273	55630	9	1897
2020-10-25	DZ	Algeria	AFRO	0	55630	0	1897
2020-10-26	DZ	Algeria	AFRO	0	55630	0	1897
2020-10-27	DZ	Algeria	AFRO	0	55630	0	1897
2020-10-28	DZ	Algeria	AFRO	789	56419	25	1922
2020-10-29	DZ	Algeria	AFRO	287	56706	9	1931
2020-10-30	DZ	Algeria	AFRO	320	57026	10	1941
2020-10-31	DZ	Algeria	AFRO	306	57332	8	1949
2020-11-01	DZ	Algeria	AFRO	319	57651	7	1956
2020-11-02	DZ	Algeria	AFRO	291	57942	8	1964
2020-11-03	DZ	Algeria	AFRO	0	57942	0	1964
2020-11-04	DZ	Algeria	AFRO	0	57942	0	1964
2020-11-05	DZ	Algeria	AFRO	0	57942	0	1964
2020-11-06	DZ	Algeria	AFRO	330	58272	9	1973
2020-11-07	DZ	Algeria	AFRO	1897	60169	38	2011
2020-11-08	DZ	Algeria	AFRO	0	60169	0	2011
2020-11-09	DZ	Algeria	AFRO	0	60169	0	2011
2020-11-10	DZ	Algeria	AFRO	2524	62693	51	2062
2020-11-11	DZ	Algeria	AFRO	753	63446	15	2077
2020-11-12	DZ	Algeria	AFRO	811	64257	16	2093
2020-11-13	DZ	Algeria	AFRO	851	65108	18	2111
2020-11-14	DZ	Algeria	AFRO	867	65975	14	2125
2020-11-15	DZ	Algeria	AFRO	0	65975	0	2125
2020-11-16	DZ	Algeria	AFRO	1704	67679	29	2154
2020-11-17	DZ	Algeria	AFRO	910	68589	14	2168
2020-11-18	DZ	Algeria	AFRO	1002	69591	18	2186
2020-11-19	DZ	Algeria	AFRO	1038	70629	20	2206
2020-11-20	DZ	Algeria	AFRO	1023	71652	18	2224
2020-11-21	DZ	Algeria	AFRO	1103	72755	15	2239
2020-11-22	DZ	Algeria	AFRO	1019	73774	19	2258
2020-11-23	DZ	Algeria	AFRO	1088	74862	17	2275
2020-11-24	DZ	Algeria	AFRO	1005	75867	19	2294
2020-11-25	DZ	Algeria	AFRO	1133	77000	15	2309
2020-11-26	DZ	Algeria	AFRO	1025	78025	20	2329
2020-11-27	DZ	Algeria	AFRO	1085	79110	23	2352
2020-11-28	DZ	Algeria	AFRO	1058	80168	20	2372
2020-11-29	DZ	Algeria	AFRO	1044	81212	21	2393
2020-11-30	DZ	Algeria	AFRO	0	81212	0	2393
2020-12-01	DZ	Algeria	AFRO	1987	83199	38	2431
2020-12-02	DZ	Algeria	AFRO	953	84152	16	2447
2020-12-03	DZ	Algeria	AFRO	932	85084	17	2464
2020-12-04	DZ	Algeria	AFRO	843	85927	16	2480
2020-12-05	DZ	Algeria	AFRO	803	86730	12	2492
2020-12-06	DZ	Algeria	AFRO	772	87502	9	2501
2020-12-07	DZ	Algeria	AFRO	750	88252	15	2516
2020-12-08	DZ	Algeria	AFRO	573	88825	11	2527
2020-12-09	DZ	Algeria	AFRO	591	89416	12	2539
2020-12-10	DZ	Algeria	AFRO	598	90014	15	2554
2020-12-11	DZ	Algeria	AFRO	565	90579	10	2564
2020-12-12	DZ	Algeria	AFRO	542	91121	11	2575
2020-12-13	DZ	Algeria	AFRO	517	91638	9	2584
2020-12-14	DZ	Algeria	AFRO	464	92102	12	2596
2020-12-15	DZ	Algeria	AFRO	495	92597	13	2609
2020-12-16	DZ	Algeria	AFRO	468	93065	14	2623
2020-12-17	DZ	Algeria	AFRO	442	93507	8	2631
2020-12-18	DZ	Algeria	AFRO	426	93933	9	2640
2020-12-19	DZ	Algeria	AFRO	438	94371	7	2647
2020-12-20	DZ	Algeria	AFRO	410	94781	12	2659
2020-12-21	DZ	Algeria	AFRO	422	95203	7	2666
2020-12-22	DZ	Algeria	AFRO	456	95659	9	2675
2020-12-23	DZ	Algeria	AFRO	410	96069	12	2687
2020-12-24	DZ	Algeria	AFRO	480	96549	9	2696
2020-12-25	DZ	Algeria	AFRO	458	97007	9	2705
2020-12-26	DZ	Algeria	AFRO	434	97441	11	2716
2020-12-27	DZ	Algeria	AFRO	416	97857	6	2722
2020-12-28	DZ	Algeria	AFRO	392	98249	6	2728
2020-12-29	DZ	Algeria	AFRO	0	98249	0	2728
2020-12-30	DZ	Algeria	AFRO	357	98606	8	2736
2020-12-31	DZ	Algeria	AFRO	705	99311	15	2751
2021-01-01	DZ	Algeria	AFRO	299	99610	5	2756
2021-01-02	DZ	Algeria	AFRO	0	99610	0	2756
2021-01-03	DZ	Algeria	AFRO	549	100159	13	2769
2021-01-04	DZ	Algeria	AFRO	0	100159	0	2769
2021-01-05	DZ	Algeria	AFRO	486	100645	8	2777
2021-01-06	DZ	Algeria	AFRO	0	100645	0	2777
2021-01-07	DZ	Algeria	AFRO	475	101120	9	2786
2021-01-08	DZ	Algeria	AFRO	0	101120	0	2786
2021-01-09	DZ	Algeria	AFRO	537	101657	12	2798
2021-01-10	DZ	Algeria	AFRO	256	101913	5	2803
2021-01-11	DZ	Algeria	AFRO	231	102144	4	2807
2021-01-12	DZ	Algeria	AFRO	225	102369	5	2812
2021-01-13	DZ	Algeria	AFRO	272	102641	4	2816
2021-01-14	DZ	Algeria	AFRO	0	102641	0	2816
2021-01-15	DZ	Algeria	AFRO	219	102860	3	2819
2021-01-16	DZ	Algeria	AFRO	0	102860	0	2819
2021-01-17	DZ	Algeria	AFRO	751	103611	12	2831
2021-01-18	DZ	Algeria	AFRO	222	103833	10	2841
2021-01-19	DZ	Algeria	AFRO	259	104092	4	2845
2021-01-20	DZ	Algeria	AFRO	249	104341	3	2848
2021-01-21	DZ	Algeria	AFRO	265	104606	6	2854
2021-01-22	DZ	Algeria	AFRO	246	104852	0	2854
2021-01-23	DZ	Algeria	AFRO	272	105124	2	2856
2021-01-24	DZ	Algeria	AFRO	245	105369	5	2861
2021-01-25	DZ	Algeria	AFRO	227	105596	2	2863
2021-01-26	DZ	Algeria	AFRO	258	105854	3	2866
2021-01-27	DZ	Algeria	AFRO	243	106097	5	2871
2021-01-28	DZ	Algeria	AFRO	262	106359	6	2877
2021-01-29	DZ	Algeria	AFRO	251	106610	4	2881
2021-01-30	DZ	Algeria	AFRO	277	106887	3	2884
2021-01-31	DZ	Algeria	AFRO	235	107122	4	2888
2021-02-01	DZ	Algeria	AFRO	217	107339	3	2891
2021-02-02	DZ	Algeria	AFRO	239	107578	3	2894
2021-02-03	DZ	Algeria	AFRO	263	107841	4	2898
2021-02-04	DZ	Algeria	AFRO	275	108116	2	2900
2021-02-05	DZ	Algeria	AFRO	265	108381	4	2904
2021-02-06	DZ	Algeria	AFRO	248	108629	5	2909
2021-02-07	DZ	Algeria	AFRO	223	108852	2	2911
2021-02-08	DZ	Algeria	AFRO	236	109088	3	2914
2021-02-09	DZ	Algeria	AFRO	225	109313	4	2918
2021-02-10	DZ	Algeria	AFRO	246	109559	6	2924
2021-02-11	DZ	Algeria	AFRO	223	109782	2	2926
2021-02-12	DZ	Algeria	AFRO	267	110049	4	2930
2021-02-13	DZ	Algeria	AFRO	254	110303	2	2932
2021-02-14	DZ	Algeria	AFRO	210	110513	3	2935
2021-02-15	DZ	Algeria	AFRO	198	110711	4	2939
2021-02-16	DZ	Algeria	AFRO	183	110894	4	2943
2021-02-17	DZ	Algeria	AFRO	175	111069	2	2945
2021-02-18	DZ	Algeria	AFRO	178	111247	2	2947
2021-02-19	DZ	Algeria	AFRO	171	111418	3	2950
2021-02-20	DZ	Algeria	AFRO	182	111600	4	2954
2021-02-21	DZ	Algeria	AFRO	164	111764	4	2958
2021-02-22	DZ	Algeria	AFRO	153	111917	3	2961
2021-02-23	DZ	Algeria	AFRO	177	112094	3	2964
2021-02-24	DZ	Algeria	AFRO	185	112279	3	2967
2021-02-25	DZ	Algeria	AFRO	182	112461	3	2970
2021-02-26	DZ	Algeria	AFRO	161	112622	3	2973
2021-02-27	DZ	Algeria	AFRO	183	112805	4	2977
2021-02-28	DZ	Algeria	AFRO	155	112960	2	2979
2021-03-01	DZ	Algeria	AFRO	132	113092	4	2983
2021-03-02	DZ	Algeria	AFRO	163	113255	4	2987
2021-03-03	DZ	Algeria	AFRO	175	113430	4	2991
2021-03-04	DZ	Algeria	AFRO	163	113593	5	2996
2021-03-05	DZ	Algeria	AFRO	168	113761	6	3002
2021-03-06	DZ	Algeria	AFRO	187	113948	5	3007
2021-03-07	DZ	Algeria	AFRO	156	114104	3	3010
2021-03-08	DZ	Algeria	AFRO	130	114234	3	3013
2021-03-09	DZ	Algeria	AFRO	148	114382	5	3018
2021-03-10	DZ	Algeria	AFRO	161	114543	4	3022
2021-03-11	DZ	Algeria	AFRO	0	114543	0	3022
2021-03-12	DZ	Algeria	AFRO	308	114851	6	3028
2021-03-13	DZ	Algeria	AFRO	157	115008	3	3031
2021-03-14	DZ	Algeria	AFRO	135	115143	3	3034
2021-03-15	DZ	Algeria	AFRO	122	115265	2	3036
2021-03-16	DZ	Algeria	AFRO	145	115410	4	3040
2021-03-17	DZ	Algeria	AFRO	130	115540	5	3045
2021-03-18	DZ	Algeria	AFRO	148	115688	3	3048
2021-03-19	DZ	Algeria	AFRO	154	115842	3	3051
2021-03-20	DZ	Algeria	AFRO	128	115970	2	3053
2021-03-21	DZ	Algeria	AFRO	96	116066	2	3055
2021-03-22	DZ	Algeria	AFRO	91	116157	2	3057
2021-03-23	DZ	Algeria	AFRO	98	116255	4	3061
2021-03-24	DZ	Algeria	AFRO	94	116349	5	3066
2021-03-25	DZ	Algeria	AFRO	89	116438	3	3069
2021-03-26	DZ	Algeria	AFRO	105	116543	2	3071
2021-03-27	DZ	Algeria	AFRO	114	116657	3	3074
2021-03-28	DZ	Algeria	AFRO	93	116750	3	3077
2021-03-29	DZ	Algeria	AFRO	86	116836	3	3080
2021-03-30	DZ	Algeria	AFRO	110	116946	4	3084
2021-03-31	DZ	Algeria	AFRO	115	117061	5	3089
2021-04-01	DZ	Algeria	AFRO	131	117192	4	3093
2021-04-02	DZ	Algeria	AFRO	112	117304	3	3096
2021-04-03	DZ	Algeria	AFRO	125	117429	3	3099
2021-04-04	DZ	Algeria	AFRO	95	117524	3	3102
2021-04-05	DZ	Algeria	AFRO	0	117524	0	3102
2021-04-06	DZ	Algeria	AFRO	215	117739	6	3108
2021-04-07	DZ	Algeria	AFRO	140	117879	4	3112
2021-04-08	DZ	Algeria	AFRO	125	118004	4	3116
2021-04-09	DZ	Algeria	AFRO	112	118116	3	3119
2021-04-10	DZ	Algeria	AFRO	135	118251	4	3123
2021-04-11	DZ	Algeria	AFRO	127	118378	3	3126
2021-04-12	DZ	Algeria	AFRO	138	118516	4	3130
2021-04-13	DZ	Algeria	AFRO	129	118645	4	3134
2021-04-14	DZ	Algeria	AFRO	154	118799	3	3137
2021-04-15	DZ	Algeria	AFRO	176	118975	4	3141
2021-04-16	DZ	Algeria	AFRO	167	119142	3	3144
2021-04-17	DZ	Algeria	AFRO	181	119323	4	3148
2021-04-18	DZ	Algeria	AFRO	163	119486	4	3152
2021-04-19	DZ	Algeria	AFRO	156	119642	3	3155
2021-04-20	DZ	Algeria	AFRO	163	119805	5	3160
2021-04-21	DZ	Algeria	AFRO	187	119992	5	3165
2021-04-22	DZ	Algeria	AFRO	182	120174	7	3172
2021-04-23	DZ	Algeria	AFRO	189	120363	9	3181
2021-04-24	DZ	Algeria	AFRO	199	120562	9	3190
2021-04-25	DZ	Algeria	AFRO	174	120736	8	3198
2021-04-26	DZ	Algeria	AFRO	186	120922	9	3207
2021-04-27	DZ	Algeria	AFRO	190	121112	10	3217
2021-04-28	DZ	Algeria	AFRO	232	121344	8	3225
2021-04-29	DZ	Algeria	AFRO	236	121580	9	3234
2021-04-30	DZ	Algeria	AFRO	286	121866	10	3244
2021-05-01	DZ	Algeria	AFRO	242	122108	9	3253
2021-05-02	DZ	Algeria	AFRO	203	122311	8	3261
2021-05-03	DZ	Algeria	AFRO	211	122522	9	3270
2021-05-04	DZ	Algeria	AFRO	195	122717	10	3280
2021-05-05	DZ	Algeria	AFRO	282	122999	9	3289
2021-05-06	DZ	Algeria	AFRO	273	123272	10	3299
2021-05-07	DZ	Algeria	AFRO	201	123473	8	3307
2021-05-08	DZ	Algeria	AFRO	219	123692	8	3315
2021-05-09	DZ	Algeria	AFRO	208	123900	6	3321
2021-05-10	DZ	Algeria	AFRO	204	124104	7	3328
2021-05-11	DZ	Algeria	AFRO	184	124288	7	3335
2021-05-12	DZ	Algeria	AFRO	195	124483	8	3343
2021-05-13	DZ	Algeria	AFRO	199	124682	7	3350
2021-05-14	DZ	Algeria	AFRO	207	124889	5	3355
2021-05-15	DZ	Algeria	AFRO	170	125059	5	3360
2021-05-16	DZ	Algeria	AFRO	135	125194	6	3366
2021-05-17	DZ	Algeria	AFRO	117	125311	8	3374
2021-05-18	DZ	Algeria	AFRO	174	125485	7	3381
2021-05-19	DZ	Algeria	AFRO	208	125693	7	3388
2021-05-20	DZ	Algeria	AFRO	203	125896	7	3395
2021-05-21	DZ	Algeria	AFRO	260	126156	6	3401
2021-05-22	DZ	Algeria	AFRO	278	126434	4	3405
2021-05-23	DZ	Algeria	AFRO	217	126651	6	3411
2021-05-24	DZ	Algeria	AFRO	209	126860	7	3418
2021-05-25	DZ	Algeria	AFRO	247	127107	8	3426
2021-05-26	DZ	Algeria	AFRO	254	127361	7	3433
2021-05-27	DZ	Algeria	AFRO	285	127646	7	3440
2021-05-28	DZ	Algeria	AFRO	280	127926	8	3448
2021-05-29	DZ	Algeria	AFRO	272	128198	7	3455
2021-05-30	DZ	Algeria	AFRO	258	128456	5	3460
2021-05-31	DZ	Algeria	AFRO	269	128725	5	3465
2021-06-01	DZ	Algeria	AFRO	288	129013	7	3472
2021-06-02	DZ	Algeria	AFRO	305	129318	8	3480
2021-06-03	DZ	Algeria	AFRO	322	129640	10	3490
2021-06-04	DZ	Algeria	AFRO	336	129976	7	3497
2021-06-05	DZ	Algeria	AFRO	385	130361	7	3504
2021-06-06	DZ	Algeria	AFRO	320	130681	6	3510
2021-06-07	DZ	Algeria	AFRO	277	130958	8	3518
2021-06-08	DZ	Algeria	AFRO	325	131283	9	3527
2021-06-09	DZ	Algeria	AFRO	364	131647	10	3537
2021-06-10	DZ	Algeria	AFRO	387	132034	7	3544
2021-06-11	DZ	Algeria	AFRO	321	132355	8	3552
2021-06-12	DZ	Algeria	AFRO	372	132727	8	3560
2021-06-13	DZ	Algeria	AFRO	343	133070	5	3565
2021-06-14	DZ	Algeria	AFRO	318	133388	6	3571
2021-06-15	DZ	Algeria	AFRO	354	133742	8	3579
2021-06-16	DZ	Algeria	AFRO	373	134115	9	3588
2021-06-17	DZ	Algeria	AFRO	343	134458	10	3598
2021-06-18	DZ	Algeria	AFRO	382	134840	7	3605
2021-06-19	DZ	Algeria	AFRO	379	135219	10	3615
2021-06-20	DZ	Algeria	AFRO	367	135586	9	3624
2021-06-21	DZ	Algeria	AFRO	342	135928	7	3631
2021-06-22	DZ	Algeria	AFRO	366	136294	10	3641
2021-06-23	DZ	Algeria	AFRO	385	136679	9	3650
2021-06-24	DZ	Algeria	AFRO	370	137049	10	3660
2021-06-25	DZ	Algeria	AFRO	354	137403	9	3669
2021-06-26	DZ	Algeria	AFRO	369	137772	9	3678
2021-06-27	DZ	Algeria	AFRO	341	138113	7	3685
2021-06-28	DZ	Algeria	AFRO	352	138465	8	3693
2021-06-29	DZ	Algeria	AFRO	375	138840	6	3699
2021-06-30	DZ	Algeria	AFRO	389	139229	9	3708
2021-07-01	DZ	Algeria	AFRO	397	139626	8	3716
2021-07-02	DZ	Algeria	AFRO	449	140075	10	3726
2021-07-03	DZ	Algeria	AFRO	475	140550	9	3735
2021-07-04	DZ	Algeria	AFRO	457	141007	10	3745
2021-07-05	DZ	Algeria	AFRO	464	141471	10	3755
2021-07-06	DZ	Algeria	AFRO	495	141966	10	3765
2021-07-07	DZ	Algeria	AFRO	481	142447	10	3775
2021-07-08	DZ	Algeria	AFRO	585	143032	11	3786
2021-07-09	DZ	Algeria	AFRO	620	143652	12	3798
2021-07-10	DZ	Algeria	AFRO	831	144483	13	3811
2021-07-11	DZ	Algeria	AFRO	813	145296	13	3824
2021-07-12	DZ	Algeria	AFRO	786	146082	12	3836
2021-07-13	DZ	Algeria	AFRO	860	146942	15	3851
2021-07-14	DZ	Algeria	AFRO	941	147883	16	3867
2021-07-15	DZ	Algeria	AFRO	914	148797	15	3882
2021-07-16	DZ	Algeria	AFRO	1109	149906	13	3895
2021-07-17	DZ	Algeria	AFRO	1197	151103	15	3910
2021-07-18	DZ	Algeria	AFRO	1107	152210	12	3922
2021-07-19	DZ	Algeria	AFRO	1099	153309	16	3938
2021-07-20	DZ	Algeria	AFRO	1177	154486	18	3956
2021-07-21	DZ	Algeria	AFRO	0	154486	0	3956
2021-07-22	DZ	Algeria	AFRO	2519	157005	38	3994
2021-07-23	DZ	Algeria	AFRO	1208	158213	14	4008
2021-07-24	DZ	Algeria	AFRO	1350	159563	18	4026
2021-07-25	DZ	Algeria	AFRO	1305	160868	16	4042
2021-07-26	DZ	Algeria	AFRO	1287	162155	21	4063
2021-07-27	DZ	Algeria	AFRO	1505	163660	24	4087
2021-07-28	DZ	Algeria	AFRO	1544	165204	25	4112
2021-07-29	DZ	Algeria	AFRO	1927	167131	49	4161
2021-07-30	DZ	Algeria	AFRO	1537	168668	28	4189
2021-07-31	DZ	Algeria	AFRO	0	168668	0	4189
2021-08-01	DZ	Algeria	AFRO	2724	171392	65	4254
2021-08-02	DZ	Algeria	AFRO	1172	172564	37	4291
2021-08-03	DZ	Algeria	AFRO	1358	173922	38	4329
2021-08-04	DZ	Algeria	AFRO	1307	175229	41	4370
2021-08-05	DZ	Algeria	AFRO	1495	176724	34	4404
2021-08-06	DZ	Algeria	AFRO	1289	178013	37	4441
2021-08-07	DZ	Algeria	AFRO	1203	179216	46	4487
2021-08-08	DZ	Algeria	AFRO	0	179216	0	4487
2021-08-09	DZ	Algeria	AFRO	2160	181376	63	4550
2021-08-10	DZ	Algeria	AFRO	992	182368	28	4578
2021-08-11	DZ	Algeria	AFRO	979	183347	40	4618
2021-08-12	DZ	Algeria	AFRO	844	184191	36	4654
2021-08-13	DZ	Algeria	AFRO	851	185042	41	4695
2021-08-14	DZ	Algeria	AFRO	860	185902	35	4730
2021-08-15	DZ	Algeria	AFRO	753	186655	36	4766
2021-08-16	DZ	Algeria	AFRO	603	187258	28	4794
2021-08-17	DZ	Algeria	AFRO	710	187968	36	4830
2021-08-18	DZ	Algeria	AFRO	0	187968	0	4830
2021-08-19	DZ	Algeria	AFRO	1416	189384	68	4898
2021-08-20	DZ	Algeria	AFRO	694	190078	31	4929
2021-08-21	DZ	Algeria	AFRO	578	190656	28	4957
2021-08-22	DZ	Algeria	AFRO	515	191171	27	4984
2021-08-23	DZ	Algeria	AFRO	412	191583	20	5004
[truncated: 163,901 more rows]
