# Supplementary material for: Heterogeneous risk attitudes and waves of infection
Source: PLoS One. 2024 Apr 9;19(4):e0299813. doi: 10.1371/journal.pone.0299813 (PMC11003633; doi:10.1371/journal.pone.0299813)
Supplement: S1 File — (ZIP) [file pone.0299813.s004.zip › Replication/AnalyzeWHOdata.do]

// This do-file examines the WHO COVID-19 data

// written by: Daisuke Fujii
// Last Updated: 12/11/2021

//---------------------------------------------------------------------------------------
// Setup 
//---------------------------------------------------------------------------------------

global wd "/Users/Daisuke/Desktop/Dropbox/Research/Myopic_Optimization"	
cd $wd	

//---------------------------------------------------------------------------------------
// Import data and aggregate at weekly frequencies
//---------------------------------------------------------------------------------------
import delim $wd/data/WHO-COVID-19-global-data.csv, clear
rename ïdate_reported stringdate
gen date = date(stringdate, "YMD")
gen week = 0
replace week = ceil((date - 21933)/7) // the first week starts on January 20 (Mon), 2020
drop if week <= 0

collapse (sum) new_cases new_deaths (min) date, by(week country)
gen year = year(date)
gen month = month(date)
gen day = day(date)
format date %tdMon,CCYY
save $wd/Data/weeklyWHOcases, replace


//---------------------------------------------------------------------------------------
// Plot paths of new COVID cases for nine countries
//---------------------------------------------------------------------------------------
use $wd/Data/weeklyWHOcases, clear
replace country = "United States" if country == "United States of America"
replace country = "United Kingdom" if country == "The United Kingdom"

keep if country == "Mexico" | country == "Germany" | country == "South Africa" | country == "United States" | ///
	country == "United Kingdom" | country == "Japan" | country == "Sweden" | country == "France" | ///
	country == "Spain" | country == "Russia"

twoway line new_cases date, by(country, note("") yr graphregion(fcolor(white))) xtitle("") ytitle("") xlabel(#4,angle(45)) ylabel(#3 ,angle(45) format(%9.0f))

graph export $wd/Figures/new_cases_WHO.pdf, replace
